# Supplementary material for: Rnf138 deficiency promotes apoptosis of spermatogonia in juvenile male mice
Source: Cell Death Dis. 2017 May 18;8(5):e2795–. doi: 10.1038/cddis.2017.110 (PMC5520686; doi:10.1038/cddis.2017.110)
Supplement: Supplementary Table S2 [file cddis2017110x5.xlsx]

## Sheet: Sheet1
gene_name	Rnf138fl/fl_value	Rnf138-/-_value	logFC	p value
Hrasls5	7.55778	0.359053	-4.3957	0.0076185
Abcc12	2.7797	0.170637	-4.02592	0.00121315
RP24-136L4.4	1.73811	0.119789	-3.85895	0.0196239
Mroh2b	3.0031	0.224855	-3.73939	0.00121315
Gm6639	1.36393	0.108314	-3.65448	0.0170398
Crisp2	22.8413	1.83363	-3.63886	0.00121315
1700074P13Rik	2.41932	0.206073	-3.55338	0.0119253
Qrich2	2.25861	0.193536	-3.54476	0.00221429
Cetn1	13.9037	1.22126	-3.50903	0.00121315
Prdx6b	1.08106	0.0969554	-3.47898	0.0160992
Pabpc2	2.7344	0.24784	-3.46374	0.00121315
Tdrd6	3.55917	0.325213	-3.45208	0.00121315
Gm7068	1.3715	0.126521	-3.43832	0.00956943
1700029F12Rik	2.87493	0.265916	-3.43449	0.0205478
Tmem30c	4.83713	0.461325	-3.3903	0.00121315
Spink2	12.2677	1.18653	-3.37004	0.00121315
1700010B08Rik	4.56235	0.441453	-3.36945	0.0107976
1700011E24Rik	7.6006	0.754238	-3.33302	0.00121315
1700020N18Rik	11.2558	1.2326	-3.1909	0.0031386
4933414I15Rik	1.28861	0.14241	-3.17769	0.0156253
Lrrc23	8.69614	0.981959	-3.14664	0.00121315
Adam5	8.79892	1.0113	-3.12111	0.00121315
Adam32	3.73412	0.433737	-3.10588	0.00121315
4922502D21Rik	19.2409	2.3839	-3.01278	0.00121315
4930405N21Rik	8.16348	1.01706	-3.00478	0.00121315
Pom121l2	1.23827	0.154406	-3.00353	0.0107976
1700026D11Rik	1.46595	0.186068	-2.97793	0.00820401
Tcp10a	2.3487	0.303949	-2.94997	0.00121315
Fbp1	8.31055	1.07556	-2.94985	0.00121315
Gm5878	2.07202	0.269389	-2.94327	0.00121315
1700006A11Rik	23.2265	3.0343	-2.93634	0.00121315
RP23-436D14.5	7.17993	0.938136	-2.9361	0.00121315
RP24-136L4.2	3.7433	0.4936	-2.9229	0.00121315
1700009C05Rik	2.93032	0.388419	-2.91538	0.0422458
Ttc30a2	3.46976	0.467167	-2.89283	0.00121315
Gm42740	1.30052	0.177188	-2.87574	0.0125071
Ankar	1.05535	0.145134	-2.86227	0.00121315
RP23-235M8.7	6.94299	0.959646	-2.85498	0.00121315
1700012B09Rik	8.30726	1.16525	-2.83373	0.00121315
Gm3448	3.7751	0.533568	-2.82277	0.0135417
Gm14244	15.1566	2.14242	-2.82263	0.00121315
Wdr63	2.45197	0.348835	-2.81332	0.00221429
Armc3	2.22028	0.319515	-2.79678	0.00121315
1700042G15Rik	20.6105	2.97698	-2.79146	0.00696401
Gykl1	2.22478	0.327464	-2.76426	0.00221429
Cdkl4	1.53281	0.225837	-2.76282	0.00121315
Poteg	1.90452	0.282952	-2.7508	0.0130504
Atp8b3	7.74578	1.16371	-2.73467	0.00121315
Spag6	6.32111	0.951649	-2.73168	0.00121315
Spata4	17.6161	2.66263	-2.72597	0.00121315
Tex40	7.35596	1.13049	-2.70196	0.00121315
2016-03-10	7.40189	1.13985	-2.69905	0.00121315
Fam181a	4.43065	0.692091	-2.67849	0.00121315
4933415F23Rik	6.22895	0.9753	-2.67507	0.00121315
Stkld1	2.65265	0.416681	-2.67042	0.0146021
Ptchd3	19.4651	3.07121	-2.66401	0.00121315
4930465K10Rik	2.51237	0.396906	-2.66218	0.0119253
Gm43353	1.5164	0.240926	-2.65399	0.0432143
Tsnaxip1	4.50287	0.716213	-2.65239	0.00121315
1700006J14Rik	13.6221	2.17048	-2.64987	0.00121315
Daw1	3.15123	0.505331	-2.64062	0.00121315
Prps1l1	4.32329	0.696272	-2.63441	0.00121315
Als2cr12	5.59393	0.910264	-2.61951	0.00221429
Adam2	15.2681	2.49266	-2.61476	0.00121315
Ldhc	109.398	18.0451	-2.59991	0.00121315
Kif4-ps	1.85333	0.306025	-2.5984	0.00121315
Gm37108	3.63049	0.600603	-2.59568	0.0367071
Ldhal6b	25.6634	4.26412	-2.58939	0.00472337
Tcp11	8.94853	1.50729	-2.5697	0.00121315
Odf4	8.1173	1.37406	-2.56256	0.00121315
Ccdc108	11.6333	1.96943	-2.56241	0.00121315
Spata16	3.18798	0.540998	-2.55895	0.00221429
Myl10	1.94224	0.336196	-2.53034	0.0271868
Fam50b	3.68731	0.647617	-2.50936	0.00399625
Gk2	4.99047	0.88383	-2.49733	0.00121315
Pbp2	1.81816	0.322204	-2.49643	0.0337063
Drc7	1.18349	0.210437	-2.49159	0.00696401
Cox8c	154.909	27.576	-2.48993	0.00121315
Rbakdn	9.90285	1.76343	-2.48946	0.00472337
4921506M07Rik	2.61566	0.466075	-2.48854	0.00121315
Gm10619	2.12616	0.378854	-2.48853	0.00820401
4933440M02Rik	6.81141	1.2234	-2.47706	0.00121315
4930432H08Rik	1.46473	0.266244	-2.45981	0.0465137
Cfap57	5.45393	0.993162	-2.4572	0.00121315
Gtf2a1l	5.17942	0.950619	-2.44585	0.00121315
1700104B16Rik	3.11002	0.576159	-2.43239	0.0341269
Morc2b	10.1737	1.88479	-2.43238	0.00121315
Mroh4	37.5877	7.03037	-2.41859	0.00121315
1700003M02Rik	12.9496	2.42945	-2.41421	0.00121315
1700008K24Rik	53.6371	10.1527	-2.40137	0.00121315
Zmynd10	21.0941	4.03138	-2.3875	0.00121315
1110017D15Rik	2.30652	0.444434	-2.37568	0.0196239
4930433N12Rik	2.46072	0.474272	-2.37529	0.0102542
Dnah17	1.93251	0.372945	-2.37344	0.00121315
Pifo	1.84074	0.37049	-2.31278	0.0486738
Tmprss12	5.30294	1.07727	-2.29941	0.00121315
Catsperg2	4.12058	0.842845	-2.28951	0.00121315
Ccdc60	6.05948	1.24237	-2.2861	0.00121315
Ms4a13	2.598	0.542582	-2.25949	0.00696401
Piwil1	46.5043	9.76415	-2.2518	0.00121315
Spag17	2.96096	0.623356	-2.24794	0.0309571
Mgat4d	3.53679	0.749635	-2.23818	0.00399625
Gm4763	13.0388	2.78723	-2.2259	0.00121315
Wdr20rt	2.99695	0.651216	-2.20229	0.00121315
Dpy19l2	1.91725	0.417478	-2.19927	0.00121315
Cers3	21.4182	4.68836	-2.19168	0.00121315
Aqp8	3.4194	0.75024	-2.18832	0.0031386
Ak9	1.29534	0.284536	-2.18665	0.0262774
Gm1698	2.59065	0.569442	-2.1857	0.00121315
M5C1000I18Rik	5.06406	1.12492	-2.17047	0.00820401
Mdh1b	4.6915	1.05106	-2.15821	0.00121315
Prss45	4.69174	1.05235	-2.15651	0.00553699
Erich2	3.58515	0.806242	-2.15275	0.00121315
Spdye4b	4.31365	0.970186	-2.15258	0.00121315
Lypd4	9.28502	2.09158	-2.15031	0.00121315
4930444P10Rik	3.18426	0.718778	-2.14734	0.0119253
Pdcl2	29.8832	6.83879	-2.12752	0.00121315
Tekt1	12.4331	2.84972	-2.12529	0.00121315
Zfa-ps	1.92101	0.440554	-2.12448	0.00121315
Ankrd36	12.2007	2.8186	-2.11391	0.00121315
Rfx4	2.71706	0.628597	-2.11184	0.00221429
D130043K22Rik	1.08123	0.251692	-2.10294	0.0483788
Acr	3.61501	0.848614	-2.09082	0.00121315
Gm13814	1.65092	0.387953	-2.08931	0.0031386
2016-03-11	2.58066	0.607369	-2.08709	0.0305311
Susd5	1.21107	0.285362	-2.08542	0.00121315
1700019A02Rik	14.9208	3.51907	-2.08406	0.00121315
1700029M20Rik	42.9873	10.1461	-2.08298	0.00121315
Psma8	59.252	13.9947	-2.08198	0.00121315
Ccdc65	5.5342	1.30786	-2.08117	0.00121315
Hdgfl1	9.41254	2.22542	-2.08051	0.00121315
Dynlrb2	7.71528	1.83031	-2.07563	0.0201134
Ttll6	2.05421	0.488753	-2.07141	0.00121315
Smim24	45.6243	10.8786	-2.06831	0.00121315
Fam186b	2.3688	0.564812	-2.06831	0.00121315
Als2cr11b	1.90464	0.456475	-2.06091	0.00121315
Gm43305	8.47711	2.04599	-2.05078	0.00121315
Dnah7a	8.13058	1.98075	-2.03731	0.0205478
Spesp1	8.16016	2.00547	-2.02466	0.00121315
Ccdc113	7.54462	1.88827	-1.99838	0.00121315
Foxh1	3.10425	0.780309	-1.99213	0.0062433
Csl	7.51237	1.904	-1.98023	0.00121315
Morn5	31.2109	7.93023	-1.97661	0.00121315
Rpgrip1	4.89071	1.26301	-1.95317	0.0245523
Clgn	67.2791	17.502	-1.94264	0.00121315
Spag16	4.44135	1.157	-1.9406	0.00121315
Cfap52	3.8583	1.00829	-1.93606	0.0337063
Mak	5.44153	1.42436	-1.9337	0.00121315
1700102P08Rik	55.1471	14.4452	-1.93269	0.00121315
Gm9112	91.3285	23.9352	-1.93193	0.00121315
Samd7	1.07863	0.283224	-1.92918	0.0114144
1700010I14Rik	14.9558	3.95789	-1.9179	0.00121315
Trpd52l3	5.71931	1.5163	-1.91528	0.00121315
Agbl2	12.4509	3.36147	-1.88908	0.00121315
1700029P11Rik	20.3904	5.52875	-1.88286	0.00121315
Gm648	12.6038	3.44801	-1.87002	0.00121315
Ccdc89	2.4051	0.659403	-1.86687	0.00121315
Gm2762	36.6444	10.111	-1.85766	0.00121315
4933412E24Rik	1.7453	0.482869	-1.85377	0.0205478
Gm7094	23.2055	6.44196	-1.84889	0.00553699
Gm10505	3.07822	0.862197	-1.83601	0.00820401
Ak9	0.956595	0.269565	-1.82727	0.00472337
Mapk15	12.0226	3.39054	-1.82617	0.018564
1700003E16Rik	8.25932	2.33007	-1.82565	0.00121315
Tcam1	28.472	8.04685	-1.82305	0.00121315
Dkkl1	32.7777	9.26469	-1.8229	0.00121315
4930509G22Rik	4.43633	1.25836	-1.81782	0.00221429
Med9os	15.0812	4.27865	-1.81753	0.00472337
Cct6b	2.95288	0.843646	-1.80741	0.0031386
Slc2a3	56.8659	16.4591	-1.78867	0.00121315
Gm10925	8.38869	2.4301	-1.78743	0.00472337
Kctd19	39.2009	11.3927	-1.78278	0.00121315
Bbox1	2.40161	0.697994	-1.78272	0.0419353
Trpc5os	2.31174	0.672815	-1.7807	0.00221429
Rsph1	294.011	85.6673	-1.77905	0.00121315
1700028J19Rik	4.73001	1.38529	-1.77166	0.0031386
BC049730	15.6207	4.5827	-1.76919	0.00121315
Iqub	1.52882	0.450183	-1.76383	0.00121315
4931428L18Rik	12.0632	3.57967	-1.75271	0.0284683
Dnah8	10.353	3.11478	-1.73285	0.00121315
Fhl4	13.6629	4.1535	-1.71787	0.00121315
Ropn1l	47.7162	14.5439	-1.71406	0.00121315
Dnaic1	7.14761	2.18989	-1.7066	0.00121315
Ube2u	4.58943	1.40763	-1.70504	0.0031386
Cox7b2	112.656	34.6526	-1.70089	0.00121315
Hsf5	11.0841	3.4173	-1.69757	0.00121315
Cldn34b1	3.61491	1.11936	-1.69128	0.0156253
Ptpn20	8.37296	2.59577	-1.68958	0.00121315
Stk33	20.6116	6.41574	-1.68377	0.00121315
1700020N01Rik	34.4462	10.7261	-1.68321	0.00121315
Cntd1	48.2791	15.0638	-1.68031	0.00553699
Lrrc34	6.9716	2.1914	-1.66964	0.00121315
Pde1c	7.81182	2.45611	-1.66929	0.00121315
4930426I24Rik	10.5154	3.3065	-1.66913	0.00472337
Ccdc96	6.30227	1.99402	-1.66019	0.00121315
Wdr66	3.85558	1.22364	-1.65577	0.0180833
Lrrc46	14.4492	4.59178	-1.65386	0.00121315
Gm11837	53.5991	17.0723	-1.65055	0.00121315
Rnf32	35.7838	11.4066	-1.64944	0.00121315
Pacrg	8.53481	2.72181	-1.64879	0.00121315
Alx1	1.73762	0.554549	-1.64773	0.00956943
Kdm4d	6.71912	2.14617	-1.64651	0.00121315
Trpm1	1.90649	0.611084	-1.64148	0.0119253
Gm12463	3.99307	1.28006	-1.64129	0.0395826
Ccdc151	4.89654	1.56974	-1.64123	0.00221429
Zfp389	5.20679	1.67227	-1.63858	0.0258828
Pdha2	27.3837	8.79713	-1.63821	0.00121315
Rfx8	2.72042	0.882684	-1.62386	0.0114144
1700040D17Rik	4.21115	1.37518	-1.6146	0.0170398
Gm7638	6.57118	2.15104	-1.61112	0.0400879
Ybx2	241.96	79.6197	-1.60357	0.00121315
Ccdc87	1.67392	0.553391	-1.59686	0.0102542
Prss44	3.74992	1.24119	-1.59514	0.0130504
Ccdc176	12.581	4.17116	-1.59272	0.0356877
Meig1	202.802	67.4198	-1.58882	0.00121315
Cfap69	16.0918	5.38431	-1.57949	0.00121315
Nkapl	5.11736	1.71271	-1.57912	0.00472337
Dnah1	3.21098	1.07575	-1.57768	0.00121315
Ttc29	6.60192	2.21359	-1.5765	0.00820401
Rnls	19.9891	6.74085	-1.56822	0.00121315
Pabpc6	4.11012	1.39433	-1.5596	0.00121315
Ccdc155	29.5571	10.0428	-1.55735	0.00121315
Dnajb13	1.59518	0.547041	-1.54399	0.039862
Dmrtc1b	3.55772	1.22499	-1.53819	0.0205478
Lrrc6	5.33607	1.83868	-1.53711	0.00121315
Gm29216	35.865	12.36	-1.5369	0.00121315
Dnah7c	2.64594	0.912585	-1.53575	0.00472337
Lrguk	3.15196	1.0889	-1.53338	0.00472337
4933416C03Rik	28.4622	9.83995	-1.53233	0.00121315
Dnaaf1	14.8757	5.15633	-1.52854	0.00121315
Phf7	53.792	18.6708	-1.5266	0.00121315
Nsun7	3.65978	1.27109	-1.52569	0.00221429
Spata17	5.27419	1.84205	-1.51764	0.00121315
Prok2	5.8956	2.06025	-1.51682	0.0180833
Ifi27l2a	12.1272	4.25711	-1.5103	0.0205478
Wdr93	6.02507	2.12646	-1.50253	0.00121315
Gm26799	2.44032	0.861354	-1.50239	0.0289139
Ttc39d	2.17682	0.770704	-1.49798	0.0119253
Nme5	10.5116	3.72498	-1.49668	0.0165338
Mag	2.62101	0.934621	-1.48767	0.00472337
Gml2	38.5667	13.7868	-1.48406	0.00121315
Glipr1l2	14.1826	5.0818	-1.48071	0.00121315
Gm15452	236.676	84.8067	-1.48066	0.00121315
Lrrc36	2.41557	0.870063	-1.47317	0.0253694
Ttll13	9.27371	3.3532	-1.46761	0.00121315
Kndc1	5.81277	2.10379	-1.46623	0.00121315
Cfap74	7.46289	2.70938	-1.46177	0.00121315
Syngr4	42.9461	15.6069	-1.46034	0.00121315
Gm6652	21.5636	7.90775	-1.44726	0.00121315
BC051142	29.9181	10.9965	-1.44398	0.00121315
Tktl2	24.5703	9.05597	-1.43997	0.00121315
Catsperd	2.21434	0.817736	-1.43717	0.0114144
Mtl5	65.6168	24.26	-1.43549	0.00121315
4930524B15Rik	18.2123	6.74176	-1.43371	0.00121315
Gm10827	1.33034	0.49322	-1.43149	0.0262774
Txk	4.39083	1.62894	-1.43056	0.00221429
Elfn2	2.39598	0.89131	-1.42662	0.00121315
Als2cr11	5.92539	2.21426	-1.42009	0.00121315
Catsperg1	19.2656	7.23873	-1.41222	0.00121315
4933406C10Rik	5.73153	2.17183	-1.40001	0.00399625
Slc5a5	1.92153	0.728301	-1.39965	0.0156253
Gm650	3.40953	1.29996	-1.39111	0.021591
Hydin	1.04142	0.397924	-1.38799	0.00121315
Efhc1	10.4158	3.99259	-1.38337	0.00121315
Hormad1	127.109	48.7527	-1.38251	0.00121315
Gml	80.005	30.7428	-1.37984	0.00121315
Kbtbd6	11.305	4.34411	-1.37982	0.00121315
Pfn4	12.6221	4.86483	-1.37549	0.00121315
Fam184a	4.35136	1.68083	-1.37229	0.0062433
4930463O16Rik	3.54754	1.37134	-1.37123	0.00820401
Slc9a2	2.75006	1.06663	-1.3664	0.00221429
Ssmem1	3.68698	1.43405	-1.36235	0.0160992
1700123I01Rik	21.3343	8.33895	-1.35524	0.00121315
BC030499	2.29052	0.898803	-1.3496	0.0301226
Chst1	6.38663	2.51125	-1.34665	0.00121315
Wdr17	2.44391	0.962362	-1.34454	0.0205478
Gm16432	2.80053	1.10282	-1.34451	0.00399625
Cfap45	4.51123	1.78009	-1.34157	0.0262774
Chgb	1.03001	0.406488	-1.34137	0.0489951
Gdpd4	1.6743	0.661941	-1.33879	0.0146021
Ccdc158	15.0309	5.94879	-1.33726	0.00121315
Wfdc3	8.40494	3.32935	-1.336	0.0156253
4921536K21Rik	2.30423	0.913819	-1.3343	0.0088964
Lppr5	1.70632	0.677095	-1.33346	0.00696401
Mageb17-ps	4.75114	1.88598	-1.33296	0.0374741
Dnah12	1.36925	0.544064	-1.33154	0.0226497
Enthd1	4.04343	1.60958	-1.32889	0.0076185
Hormad2	34.7613	13.8443	-1.32819	0.00121315
Papolb	3.75061	1.49685	-1.3252	0.0258828
Boll	50.1564	20.0802	-1.32066	0.00121315
Sox30	9.88966	3.96677	-1.31796	0.00121315
Ly6k	155.463	62.357	-1.31795	0.00121315
Zfp382	10.6819	4.28603	-1.31745	0.00399625
Dis3l	21.1496	8.50196	-1.31476	0.00121315
Mlc1	18.6935	7.53156	-1.31152	0.00121315
Hspa2	136.776	55.1832	-1.30952	0.00121315
Gm9795	13.7789	5.56499	-1.30801	0.00121315
Rfx2	15.9055	6.4261	-1.30751	0.00121315
Fam229b	20.3255	8.22756	-1.30475	0.00221429
RP24-363O21.3	29.6144	12.0114	-1.30189	0.00121315
Hfm1	27.9292	11.3679	-1.29681	0.00121315
Kif9	7.27737	2.96806	-1.2939	0.00121315
Zfp820	11.3039	4.61351	-1.29289	0.00121315
4933408B17Rik	3.45008	1.40968	-1.29126	0.0107976
Pbx4	31.7325	13.0079	-1.28658	0.00472337
Dmrtc2	29.5221	12.1133	-1.28521	0.00121315
Col28a1	2.10982	0.866298	-1.28418	0.0367071
Adgb	1.90166	0.785034	-1.27643	0.0226497
Pnmal1	3.71627	1.53747	-1.27329	0.00121315
Gm4535	21.5297	8.95144	-1.26613	0.0102542
Ccdc152	22.0335	9.18176	-1.26285	0.00121315
Oas2	1.02803	0.428551	-1.26234	0.0429377
Cage1	6.18068	2.58809	-1.25588	0.0296893
Slc8a2	6.49834	2.72542	-1.25359	0.00121315
Wdr35	38.1678	16.0384	-1.25083	0.00121315
Tsga10	25.5334	10.7455	-1.24865	0.00121315
Meiob	32.5665	13.7718	-1.24167	0.00121315
Tdrd5	25.0214	10.6142	-1.23717	0.00121315
Oit3	4.06959	1.72714	-1.2365	0.0031386
Gm16418	1023.66	437.02	-1.22797	0.00121315
Brdt	43.7612	18.6957	-1.22694	0.00121315
Sycp2	110.826	47.4213	-1.22469	0.00121315
Lrrc27	14.5777	6.27438	-1.21622	0.00121315
Dnajc5g	9.05293	3.89814	-1.2156	0.0180833
D1Pas1	32.2406	13.9008	-1.21371	0.00121315
Wfdc15a	30.5542	13.2119	-1.20953	0.00820401
Tex101	579.392	250.559	-1.20939	0.00121315
Sycp1	200.682	87.132	-1.20364	0.00121315
Gstt2	12.9546	5.64276	-1.19899	0.00221429
Spa17	66.7469	29.1461	-1.1954	0.00121315
Ttc30a1	6.12788	2.67706	-1.19474	0.00121315
Oscp1	26.0226	11.3793	-1.19335	0.0249268
Gm10010	7.70162	3.37984	-1.18821	0.0165338
Cep83os	22.1708	9.74499	-1.18592	0.00121315
Msh4	12.0646	5.30294	-1.18591	0.00121315
Ift80	41.8059	18.3817	-1.18544	0.00121315
Shank1	4.95555	2.18017	-1.1846	0.032126
4933404O12Rik	6.12123	2.70776	-1.17672	0.0135417
Gm14567	391.427	173.235	-1.17601	0.0165338
Ndufaf3	25.0315	11.0946	-1.17389	0.0318203
Rad51ap2	17.5438	7.78762	-1.1717	0.00121315
Cep126	14.4769	6.43424	-1.16991	0.00121315
Sept12	2.97385	1.32309	-1.16841	0.0205478
Fbxo43	2.78183	1.24202	-1.16334	0.0088964
Katnal2	10.4844	4.68763	-1.16131	0.00121315
Zfand4	14.4591	6.46768	-1.16065	0.00121315
Ypel1	28.5842	12.8079	-1.15818	0.0119253
Ppp2r2c	15.545	6.96614	-1.15802	0.00121315
Ttc25	4.20179	1.88841	-1.15383	0.0165338
Lrrc48	12.7513	5.75777	-1.14706	0.00121315
4930558J18Rik	4.39515	1.98875	-1.14405	0.0140537
Sord	12.2338	5.53728	-1.14362	0.00121315
Crem	30.9629	14.0301	-1.14202	0.00399625
Gm1564	61.7423	28.0155	-1.14003	0.00121315
Ccdc18	12.3493	5.61917	-1.13601	0.00121315
Cyct	64.1787	29.2339	-1.13445	0.00121315
Zfy2	5.38988	2.45568	-1.13413	0.00399625
Gm15529	44.5911	20.3556	-1.13133	0.00121315
Lrriq3	6.21375	2.84185	-1.12863	0.00820401
Zpbp	2.99378	1.37202	-1.12567	0.0031386
Lca5l	17.9588	8.25758	-1.1209	0.00121315
RP24-363O21.8	13.0047	5.9875	-1.11901	0.00121315
Sycp3	306.681	141.212	-1.11887	0.00121315
1700040L02Rik	22.2409	10.2582	-1.11644	0.00121315
Ptprr	14.4624	6.69371	-1.11143	0.00121315
4933406P04Rik	4.35492	2.01587	-1.11125	0.0160992
Ankef1	2.71134	1.25618	-1.10997	0.0146021
Nup210l	4.03304	1.86926	-1.1094	0.0476428
1700001L05Rik	86.2792	40.1151	-1.10487	0.00121315
Psmc3ip	49.8125	23.2089	-1.10183	0.00121315
Ccdc172	25.8236	12.0704	-1.09722	0.00121315
Fam161b	9.61469	4.49675	-1.09636	0.0107976
Myo1a	3.25491	1.52419	-1.09458	0.00696401
Uggt2	13.7618	6.47135	-1.08853	0.0289139
Gm6981	6.25138	2.94228	-1.08724	0.0476428
Zfp42	5.31233	2.50382	-1.08521	0.0160992
1700080O16Rik	4.2968	2.026	-1.08463	0.0367071
Tmem107	46.409	21.9472	-1.08037	0.0102542
Efcab2	19.0902	9.06391	-1.07463	0.00121315
Armt1	41.2387	19.5954	-1.07349	0.00121315
Rsph3b	15.0671	7.18131	-1.06908	0.00121315
Pomt1	40.0343	19.2216	-1.05851	0.00121315
Col2a1	1.63089	0.783894	-1.05693	0.0458982
Gal3st1	11.0586	5.3217	-1.05521	0.00221429
Ccdc92	37.7489	18.2063	-1.052	0.00121315
Spo11	17.5253	8.46779	-1.04939	0.00221429
4933433G15Rik	7.47085	3.61908	-1.04565	0.0221394
Iqcb1	80.0783	38.8313	-1.04419	0.00121315
Ribc2	6.35501	3.0943	-1.03828	0.0160992
Gm4980	17.7071	8.62777	-1.03727	0.00121315
4933425L06Rik	3.45005	1.68521	-1.03369	0.0305311
Usp2	14.4171	7.04725	-1.03265	0.0140537
Gm6776	23.2097	11.3453	-1.03263	0.0031386
Ak7	5.38325	2.63227	-1.03217	0.00121315
A630077J23Rik	11.0539	5.42181	-1.02771	0.018564
Zfy1	5.79808	2.84725	-1.02601	0.00472337
Slc9b1	11.878	5.83324	-1.02593	0.0333501
Ube2t	68.4631	33.7164	-1.02188	0.00121315
Ccdc173	9.77237	4.81832	-1.02018	0.00820401
Adad2	16.6311	8.20801	-1.01878	0.00121315
Gm15720	265.112	131.155	-1.01533	0.0483788
4930503L19Rik	11.408	5.6506	-1.01356	0.00121315
Setx	128.858	63.9353	-1.0111	0.00121315
Ephb1	3.0557	1.51669	-1.01057	0.0062433
Gm12346	344.934	171.388	-1.00906	0.00121315
Tex12	53.4658	26.7242	-1.00047	0.00121315
Cobl	1.91032	3.82498	1.00164	0.0119253
Wfdc8	8.4715	16.9638	1.00177	0.00121315
CAAA01093177.1	18.6074	37.2639	1.0019	0.00121315
Chst11	1.28697	2.58208	1.00456	0.0088964
Erbb4	0.954252	1.92094	1.00937	0.0296893
Tnc	0.754153	1.53022	1.02081	0.0196239
Upk3b	3.00499	6.09957	1.02135	0.00399625
Bcam	12.9094	26.2289	1.02273	0.00121315
Col23a1	1.94163	3.94906	1.02424	0.0031386
Phlda1	1.88558	3.85259	1.03082	0.0432143
Synpo2	2.32544	4.78434	1.04081	0.035419
Aqp1	2.9169	6.037	1.0494	0.0031386
Acot2	1.28624	2.66472	1.05083	0.0435673
Adh1	12.8663	26.7547	1.0562	0.00121315
Tagln2	26.702	55.7737	1.06264	0.00121315
Myl6	35.8535	74.9314	1.06346	0.00121315
Sema3d	0.716427	1.50052	1.06657	0.0271868
Wwc1	4.857	10.2786	1.0815	0.0296893
Ly6e	157.795	334.088	1.08217	0.00121315
Setbp1	1.01296	2.14606	1.08312	0.00221429
Rnase12	13.0432	27.6852	1.08582	0.0379143
Tnfrsf12a	18.8076	39.9896	1.08831	0.00121315
Gm27000	9.89602	21.0745	1.09058	0.00221429
Perp	2.73421	5.82858	1.09202	0.0205478
H2-Aa	2.1909	4.69081	1.09831	0.0458982
Gdf10	2.63163	5.63625	1.09878	0.00553699
Celsr1	1.37402	2.94963	1.10213	0.00121315
Gm13652	1.46177	3.14568	1.10565	0.00820401
Fam78b	1.26085	2.72413	1.1114	0.0201134
Mir143hg	5.13641	11.0988	1.11157	0.0130504
Shisa8	17.9983	39.0962	1.11917	0.00121315
Ager	1.22964	2.67669	1.12222	0.0245523
Tmem30b	1.02907	2.24144	1.12308	0.0280993
Ckb	13.0779	28.5659	1.12716	0.00121315
Aplnr	1.26745	2.78148	1.13392	0.0160992
Myoz1	2.04462	4.5005	1.13825	0.0383037
Dsp	1.06335	2.35235	1.14549	0.0119253
Bmpr1b	1.29831	2.88019	1.14953	0.0400879
Agtr2	1.30208	2.88893	1.14972	0.0374741
Lrrc3	0.517631	1.15388	1.1565	0.0456415
Shisa4	2.51377	5.60819	1.15768	0.0165338
Rps7	9.23155	20.6066	1.15846	0.00121315
Rps26	136.009	303.995	1.16035	0.00121315
Cd63	13.9962	31.3627	1.16401	0.00121315
Dsc2	0.875173	1.96398	1.16614	0.0301226
Zfp503	2.26138	5.07562	1.16638	0.00121315
Dlk1	36.9712	83.0103	1.16689	0.00121315
Grip2	0.52821	1.18815	1.16953	0.0262774
Hoxb9	3.87006	8.70881	1.17012	0.00121315
Frem2	1.35032	3.04501	1.17315	0.0107976
Chrd	0.737371	1.66541	1.17541	0.039862
Tinagl1	6.12312	13.8295	1.17541	0.00121315
Glb1l2	10.8451	24.5383	1.178	0.00121315
Fbln2	4.25595	9.6513	1.18124	0.00121315
Osbpl6	0.883316	2.01331	1.18857	0.0262774
Lfng	6.13595	14.0665	1.19691	0.0249268
Jph2	2.29503	5.27815	1.20152	0.00121315
Hrc	1.22277	2.82278	1.20697	0.0125071
2310030G06Rik	1.799	4.15986	1.20934	0.0359995
Enpp1	2.49262	5.78193	1.21389	0.00121315
Tubb2b	1.27561	2.97953	1.2239	0.0231024
Pcbd1	3.5723	8.34598	1.22423	0.0445869
Farp1	2.73787	6.43252	1.23233	0.00121315
Frk	0.662309	1.55615	1.2324	0.0201134
6330403K07Rik	1.91735	4.54065	1.24379	0.0240981
S100a16	11.5591	27.3766	1.24391	0.00121315
Hoxb7	4.06863	9.64328	1.24498	0.0062433
Cadps	0.796415	1.88818	1.2454	0.00121315
Myh7	0.950696	2.26389	1.25175	0.00399625
Lad1	1.31118	3.13582	1.25798	0.0062433
5730559C18Rik	1.02062	2.44363	1.25957	0.0337063
Wfdc16	6.33262	15.165	1.25987	0.00472337
Postn	19.75	47.3067	1.26019	0.00121315
Sel1l3	8.64606	20.7324	1.26177	0.00121315
Gldc	2.77464	6.6551	1.26216	0.00121315
Hoxb8	4.41249	10.5867	1.26259	0.00221429
Gpx3	38.3461	92.7665	1.27453	0.00121315
Spon2	1.88697	4.57042	1.27625	0.0062433
Arl4c	5.92252	14.4833	1.29011	0.00121315
Tnnt1	13.7473	33.6464	1.29131	0.00121315
Ppl	0.885168	2.16811	1.29241	0.00121315
Egfl6	3.75036	9.21218	1.29651	0.00121315
Cwh43	3.43786	8.5205	1.30943	0.00121315
Tchh	2.13914	5.3372	1.31905	0.00121315
Ehhadh	0.950822	2.37478	1.32055	0.0146021
Defb28	25.251	63.0789	1.32082	0.0062433
Cnn1	18.3952	46.3128	1.33208	0.00121315
Ptgds	6.69543	16.8756	1.33369	0.00820401
Rasgrf1	0.982307	2.47866	1.33532	0.00553699
Igfbp5	7.51506	18.9696	1.33584	0.00121315
Rap1gap2	0.608539	1.5401	1.3396	0.0151654
Col12a1	2.42147	6.15333	1.34548	0.0062433
Klhdc8a	0.713704	1.82113	1.35143	0.0088964
Epha2	2.29352	5.91834	1.36763	0.00121315
Ptgs1	4.70098	12.1903	1.37471	0.0356877
Pllp	0.991444	2.57131	1.3749	0.0337063
Srrm4	0.797423	2.07634	1.38063	0.0107976
Cxcl14	0.988711	2.57916	1.38328	0.0276052
Eddm3b	3.6132	9.47769	1.39126	0.0062433
Tmc5	1.51291	3.97753	1.39455	0.00221429
Fabp1	5.04657	13.2712	1.39492	0.0469007
Trpv6	1.28712	3.40093	1.40178	0.0031386
Erbb3	1.94444	5.14757	1.40454	0.00121315
Dach1	0.434419	1.15198	1.40696	0.0180833
Actg2	21.7392	57.692	1.40807	0.00121315
Tpm2	78.3058	209.799	1.42182	0.00121315
Des	9.25454	24.8873	1.42718	0.00121315
Hmcn2	1.81626	4.92265	1.43847	0.0135417
Hrk	1.05907	2.87216	1.43934	0.00121315
Pax2	1.61007	4.38112	1.44418	0.0031386
Mal	2.37441	6.49068	1.4508	0.00121315
Fau	4.41388	12.1179	1.45702	0.0135417
Cdh1	2.97883	8.18372	1.45801	0.00121315
Rbm24	1.24198	3.4233	1.46275	0.00221429
Gadl1	9.55684	26.631	1.4785	0.0125071
Mapk4	0.50739	1.41939	1.4841	0.0231024
Kcnk1	3.11028	8.81778	1.50337	0.00121315
Hoxb4	0.989291	2.81925	1.51085	0.0125071
Lpcat2	1.40457	4.00401	1.51131	0.00221429
Mboat1	1.43183	4.10576	1.51979	0.0031386
Gm6265	24.3089	71.785	1.5622	0.0130504
Lgi3	0.83895	2.4798	1.56357	0.00221429
Prom1	6.31813	18.7975	1.57297	0.00221429
Tpt1	88.393	263.207	1.57419	0.00121315
Wfdc2	3.29559	9.87854	1.58376	0.00221429
Wnt4	0.80047	2.42449	1.59876	0.00221429
Arhgef16	0.739936	2.24152	1.599	0.00553699
Dpp6	0.714101	2.18101	1.6108	0.00121315
Hspb8	3.46978	10.6165	1.61339	0.00121315
Cldn3	7.34882	22.5358	1.61664	0.00121315
Mpc1	7.59674	23.3959	1.6228	0.00956943
Vwa2	1.26707	3.90591	1.62417	0.00121315
Rspo3	0.980032	3.02488	1.62598	0.0156253
St14	1.77514	5.49006	1.62889	0.00121315
Ptges	5.74063	17.8686	1.63814	0.00121315
Prom2	3.11112	9.70421	1.64118	0.00121315
Hoxb3	2.394	7.46984	1.64166	0.00553699
Pou3f3	0.833713	2.60928	1.64603	0.00121315
B3gnt7	0.678748	2.13573	1.65378	0.0031386
Cox7b	27.1948	85.6216	1.65464	0.00121315
Crip1	67.3978	212.775	1.65855	0.00121315
Spink8	157.389	497.085	1.65916	0.00121315
Ins2	1.41985	4.53532	1.67547	0.0249268
Gm6170	0.805272	2.5747	1.67686	0.0130504
Blnk	1.19721	3.85029	1.68529	0.0076185
Pgm5	3.05668	9.84064	1.68679	0.00121315
Mlph	0.636727	2.10149	1.72267	0.0119253
Lcn2	10.415	34.4734	1.72682	0.00121315
Ly6a	5.10308	16.9305	1.73018	0.00221429
Hpx	1.1653	3.86636	1.73027	0.00820401
Defb42	38.3702	127.416	1.73149	0.00820401
Foxi1	0.727333	2.41939	1.73395	0.0359995
Serpina1f	28.1327	93.7159	1.73605	0.00121315
Krt14	0.926205	3.0944	1.74026	0.0456415
Crisp1	70.045	236.055	1.75277	0.00121315
Pvrl4	0.433055	1.47368	1.76681	0.00553699
F2rl1	0.98297	3.35846	1.77258	0.00121315
Rpl18a	3.24342	11.1723	1.78434	0.00121315
Ehf	2.47686	8.54101	1.78589	0.0160992
Plet1	1.31335	4.53396	1.78752	0.00472337
Slc44a4	0.372352	1.29696	1.80039	0.018564
Fgb	0.405056	1.41632	1.80596	0.0253694
Cdh16	6.77744	23.7099	1.80668	0.00121315
Wnt7b	0.443699	1.58248	1.83453	0.00472337
Krt18	7.22084	26.0515	1.85113	0.00121315
Atf3	2.76346	10.0671	1.8651	0.0135417
P2rx1	0.718525	2.61971	1.8663	0.0175941
Cldn8	2.35223	8.62349	1.87424	0.00121315
Mal2	0.656789	2.41464	1.87831	0.00472337
Itgb1bp2	0.615353	2.26913	1.88266	0.0489951
Rpl6	19.1038	70.5261	1.8843	0.00121315
Lamc2	1.36348	5.06076	1.89206	0.00121315
Npy6r	0.570558	2.12661	1.89811	0.0170398
Ldb3	0.638952	2.40145	1.91013	0.00121315
Tmem150c	2.18777	8.24277	1.91367	0.00121315
Slco2a1	1.17347	4.5301	1.94876	0.00121315
Nrgn	1.78472	6.94258	1.95977	0.00121315
Atp6v1b1	0.418746	1.62967	1.96044	0.0374741
Alb	5.82998	22.8138	1.96835	0.00221429
Krt8	3.1759	12.927	2.02515	0.00121315
Batf3	0.629395	2.5713	2.03046	0.0305311
Tbx3os1	1.14919	4.71166	2.03561	0.0088964
Gm14267	0.936685	3.892	2.05488	0.0425538
Shh	0.363816	1.51681	2.05976	0.0489951
C1rb	0.447214	1.87164	2.06527	0.0031386
Krt19	11.5778	48.9748	2.08067	0.00121315
Lrrc25	0.391368	1.6636	2.08771	0.039862
Rprm	0.535665	2.30744	2.10689	0.0180833
Defb6	7.60189	33.1514	2.12464	0.0249268
Calml3	1.57716	7.07286	2.16496	0.00121315
Defb2	10.0189	45.3133	2.17721	0.0076185
Tmem252	0.95499	4.37902	2.19705	0.00121315
Gm13225	0.285591	1.32941	2.21876	0.0191274
Cldn4	1.22574	5.92307	2.27269	0.00121315
Casq1	1.91744	9.66037	2.3329	0.00121315
Apobec2	0.341103	1.7546	2.36286	0.0305311
Adcy8	0.28909	1.50158	2.37689	0.00399625
Ank1	1.71052	8.95118	2.38764	0.00121315
Lamb3	0.189617	1.01174	2.41569	0.0301226
Arl5c	0.565627	3.05539	2.43343	0.00399625
Lsm5	7.66998	42.2777	2.4626	0.00121315
Mid1	0.994954	6.15426	2.62888	0.00121315
Ptgs2	1.01677	6.32061	2.63606	0.00121315
Irx1	0.419847	2.80887	2.74205	0.00221429
Sost	0.609447	4.27389	2.80997	0.00121315
Defb29	2.28872	17.0537	2.89747	0.0249268
Klhl41	0.178331	1.35629	2.92704	0.00696401
Mybpc2	0.198143	1.60619	3.01903	0.00121315
Myh8	0.522202	4.40165	3.07537	0.00121315
Eif5al3-ps	2.3049	19.4302	3.07552	0.00121315
Myh1	0.623119	6.19994	3.31467	0.00121315
Alox12e	0.159188	1.80831	3.50584	0.021591
Hbb-bt	0.826489	9.59381	3.53704	0.0031386
Mylpf	4.82868	62.4163	3.69222	0.00121315
Tnni2	1.39004	20.3276	3.87024	0.00121315
Myh2	0.0642385	1.00822	3.97224	0.00399625
Akr1b7	4.41007	70.2504	3.99363	0.00121315
Gm11539	0.837774	13.6661	4.02789	0.0031386
Tnnc2	2.2602	45.9263	4.3448	0.0156253
Myom2	0.0464415	0.948125	4.35159	0.0088964
Ckm	0.596483	26.8377	5.49164	0.00121315
Tnnt3	0.850853	41.4252	5.60545	0.00121315
