# Supplementary material for: Rnf138 deficiency promotes apoptosis of spermatogonia in juvenile male mice
Source: Cell Death Dis. 2017 May 18;8(5):e2795–. doi: 10.1038/cddis.2017.110 (PMC5520686; doi:10.1038/cddis.2017.110)
Supplement: Supplementary Table S3 [file cddis2017110x6.xlsx]

## Sheet: Sheet1
GO_id	GO_term	GO_category	GO_rank	Num_of_symbols_in_list_in_GO	Percentage_of_symbols_in_list	Num_of_symbols_in_bglist_in_GO	Num_of_symbols_in_list	Num_of_symbols_in_bglist	Symbols_in_list	Fold_enrichment	Pvalue	FDR
GO:0007283	spermatogenesis	biological_process	6	35	0.100865	318	347	15271	Tdrd6,Spink2,Spag6,Tex40,Tsnaxip1,Tcp11,Odf4,Spata16,1110017D15Rik,Catsperg2,Piwil1,Dpy19l2,Clgn,Spag16,Pacrg,Ybx2,Meig1,Prok2,Nme5,Catsperd,Mtl5,Hormad1,Boll,Hspa2,Tdrd5,Brdt,D1Pas1,Msh4,Crem,Zpbp,Sycp3,Zfp42,Gal3st1,Spo11,Ak7	4.84372	9.15103e-15	2.27012e-11
GO:0048232	male gamete generation	biological_process	5	35	0.100865	319	347	15271	Tdrd6,Spink2,Spag6,Tex40,Tsnaxip1,Tcp11,Odf4,Spata16,1110017D15Rik,Catsperg2,Piwil1,Dpy19l2,Clgn,Spag16,Pacrg,Ybx2,Meig1,Prok2,Nme5,Catsperd,Mtl5,Hormad1,Boll,Hspa2,Tdrd5,Brdt,D1Pas1,Msh4,Crem,Zpbp,Sycp3,Zfp42,Gal3st1,Spo11,Ak7	4.82853	1.00715e-14	2.27012e-11
GO:0019953	sexual reproduction	biological_process	2	43	0.123919	492	347	15271	Tdrd6,Spink2,Atp8b3,Spag6,Tex40,Tsnaxip1,Tcp11,Odf4,Spata16,1110017D15Rik,Catsperg2,Piwil1,Dpy19l2,Acr,Spesp1,Clgn,Spag16,Pacrg,Ybx2,Meig1,Prok2,Nme5,Catsperd,Mtl5,Hormad1,Boll,Hspa2,Tdrd5,Brdt,Sycp2,D1Pas1,Spa17,Msh4,Crem,Zpbp,Sycp3,Zfp42,Gal3st1,Spo11,Ak7,Bmpr1b,Wnt4,Ptgs2	3.84628	2.74514e-14	4.12503e-11
GO:0005929	cilium	cellular_component	7	32	0.0848806	281	377	16096	Cetn1,Ttc30a2,Spag6,Ldhc,Odf4,Catsperg2,Spag17,Ttll6,Rpgrip1,Spag16,Mak,Iqub,Ropn1l,Dnaic1,Pde1c,Pacrg,Lrrc6,Dnaaf1,Nme5,Catsperd,Efhc1,Wdr35,Tsga10,Spa17,Ttc30a1,Ift80,Sept12,Sord,Iqcb1,Ptgs1,Prom1,Prom2	4.86206	1.28214e-13	1.44497e-10
GO:0007276	gamete generation	biological_process	4	38	0.10951	416	347	15271	Tdrd6,Spink2,Spag6,Tex40,Tsnaxip1,Tcp11,Odf4,Spata16,1110017D15Rik,Catsperg2,Piwil1,Dpy19l2,Clgn,Spag16,Pacrg,Ybx2,Meig1,Prok2,Nme5,Catsperd,Mtl5,Hormad1,Boll,Hspa2,Tdrd5,Brdt,D1Pas1,Msh4,Crem,Zpbp,Sycp3,Zfp42,Gal3st1,Spo11,Ak7,Bmpr1b,Wnt4,Ptgs2	4.02002	2.4796e-13	2.23561e-10
GO:0032504	multicellular organism reproduction	biological_process	2	44	0.126801	558	347	15271	Tdrd6,Spink2,Spag6,Tex40,Tsnaxip1,Tcp11,Odf4,Spata16,1110017D15Rik,Catsperg2,Piwil1,Dpy19l2,Acr,Spesp1,Clgn,Spag16,Pacrg,Ybx2,Meig1,Prok2,Nme5,Catsperd,Mtl5,Hormad1,Boll,Hspa2,Tdrd5,Brdt,D1Pas1,Msh4,Crem,Zpbp,Sycp3,Zfp42,Gal3st1,Spo11,Ak7,Erbb4,Bmpr1b,Lfng,Wnt4,P2rx1,Shh,Ptgs2	3.47022	4.99827e-13	3.75537e-10
GO:0048609	multicellular organismal reproductive process	biological_process	3	43	0.123919	550	347	15271	Tdrd6,Spink2,Spag6,Tex40,Tsnaxip1,Tcp11,Odf4,Spata16,1110017D15Rik,Catsperg2,Piwil1,Dpy19l2,Acr,Clgn,Spag16,Pacrg,Ybx2,Meig1,Prok2,Nme5,Catsperd,Mtl5,Hormad1,Boll,Hspa2,Tdrd5,Brdt,D1Pas1,Msh4,Crem,Zpbp,Sycp3,Zfp42,Gal3st1,Spo11,Ak7,Erbb4,Bmpr1b,Lfng,Wnt4,P2rx1,Shh,Ptgs2	3.44068	1.25854e-12	8.10497e-10
GO:0044702	single organism reproductive process	biological_process	3	47	0.135447	647	347	15271	Tdrd6,Spink2,Atp8b3,Spag6,Tex40,Tsnaxip1,Adam2,Tcp11,Odf4,Spata16,1110017D15Rik,Catsperg2,Piwil1,Dpy19l2,Acr,Spesp1,Clgn,Spag16,Pacrg,Ybx2,Meig1,Prok2,Nme5,Catsperd,Mtl5,Hormad1,Boll,Hspa2,Tdrd5,Brdt,Sycp2,D1Pas1,Spa17,Msh4,Shank1,Crem,Zpbp,Sycp3,Zfp42,Gal3st1,Spo11,Ak7,Bmpr1b,Lfng,Wnt4,Shh,Ptgs2	3.19692	1.45004e-12	8.17096e-10
GO:0000003	reproduction	biological_process	1	61	0.175793	1041	347	15271	Tdrd6,Spink2,Atp8b3,Spag6,Tex40,Tsnaxip1,Adam2,Tcp11,Odf4,Spata16,1110017D15Rik,Catsperg2,Piwil1,Dpy19l2,Acr,Spesp1,Clgn,Spag16,Rsph1,Pacrg,Ybx2,Meig1,Prok2,Nme5,Catsperd,Mtl5,Hormad1,Hormad2,Boll,Hspa2,Dmrtc2,Meiob,Tdrd5,Brdt,Sycp2,D1Pas1,Sycp1,Spa17,Msh4,Shank1,Fbxo43,Crem,Zpbp,Sycp3,Psmc3ip,Zfp42,Gal3st1,Spo11,Ak7,Erbb4,Tnc,Bmpr1b,Lfng,Ptgds,Dach1,Pax2,Wnt4,P2rx1,Alb,Shh,Ptgs2	2.5788	5.68592e-12	2.84801e-09
GO:0022414	reproductive process	biological_process	2	56	0.161383	974	347	15271	Tdrd6,Spink2,Atp8b3,Spag6,Tex40,Tsnaxip1,Adam2,Tcp11,Odf4,Spata16,1110017D15Rik,Catsperg2,Piwil1,Dpy19l2,Acr,Spesp1,Clgn,Spag16,Pacrg,Ybx2,Meig1,Prok2,Nme5,Catsperd,Mtl5,Hormad1,Boll,Hspa2,Dmrtc2,Tdrd5,Brdt,Sycp2,D1Pas1,Spa17,Msh4,Shank1,Fbxo43,Crem,Zpbp,Sycp3,Zfp42,Gal3st1,Spo11,Ak7,Erbb4,Tnc,Bmpr1b,Lfng,Ptgds,Dach1,Pax2,Wnt4,P2rx1,Alb,Shh,Ptgs2	2.53027	1.01202e-10	4.2327e-08
GO:0048610	cellular process involved in reproduction	biological_process	2	34	0.0979827	416	347	15271	Tdrd6,Spink2,Atp8b3,Piwil1,Dpy19l2,Acr,Spesp1,Clgn,Rsph1,Pacrg,Ybx2,Meig1,Nme5,Hormad1,Hormad2,Boll,Hspa2,Meiob,Tdrd5,Brdt,Sycp2,Sycp1,Spa17,Msh4,Fbxo43,Zpbp,Sycp3,Psmc3ip,Zfp42,Spo11,Tnc,Lfng,Wnt4,Shh	3.59686	1.03282e-10	4.2327e-08
GO:0030017	sarcomere	cellular_component	9	19	0.0503979	134	377	16096	Synpo2,Jph2,Myh7,Tnnt1,Tpm2,Des,Pgm5,Itgb1bp2,Ldb3,Krt8,Krt19,Casq1,Ank1,Myh1,Tnni2,Myh2,Tnnc2,Myom2,Tnnt3	6.05376	3.21761e-10	1.20875e-07
GO:0007126	meiosis	biological_process	8	19	0.054755	146	347	15271	Piwil1,Clgn,Rsph1,Meig1,Hormad1,Hormad2,Boll,Hspa2,Meiob,Brdt,Sycp2,Sycp1,Msh4,Fbxo43,Sycp3,Psmc3ip,Spo11,Lfng,Wnt4	5.72715	8.44933e-10	2.72069e-07
GO:0051327	M phase of meiotic cell cycle	biological_process	7	19	0.054755	146	347	15271	Piwil1,Clgn,Rsph1,Meig1,Hormad1,Hormad2,Boll,Hspa2,Meiob,Brdt,Sycp2,Sycp1,Msh4,Fbxo43,Sycp3,Psmc3ip,Spo11,Lfng,Wnt4	5.72715	8.44933e-10	2.72069e-07
GO:0044449	contractile fiber part	cellular_component	8	19	0.0503979	146	377	16096	Synpo2,Jph2,Myh7,Tnnt1,Tpm2,Des,Pgm5,Itgb1bp2,Ldb3,Krt8,Krt19,Casq1,Ank1,Myh1,Tnni2,Myh2,Tnnc2,Myom2,Tnnt3	5.55619	1.42518e-09	4.24712e-07
GO:0051321	meiotic cell cycle	biological_process	4	19	0.054755	151	347	15271	Piwil1,Clgn,Rsph1,Meig1,Hormad1,Hormad2,Boll,Hspa2,Meiob,Brdt,Sycp2,Sycp1,Msh4,Fbxo43,Sycp3,Psmc3ip,Spo11,Lfng,Wnt4	5.53751	1.50741e-09	4.24712e-07
GO:0030016	myofibril	cellular_component	8	19	0.0503979	157	377	16096	Synpo2,Jph2,Myh7,Tnnt1,Tpm2,Des,Pgm5,Itgb1bp2,Ldb3,Krt8,Krt19,Casq1,Ank1,Myh1,Tnni2,Myh2,Tnnc2,Myom2,Tnnt3	5.16691	4.89779e-09	1.29878e-06
GO:0031514	motile cilium	cellular_component	8	17	0.0450928	134	377	16096	Ldhc,Odf4,Catsperg2,Spag17,Ttll6,Spag16,Iqub,Ropn1l,Pacrg,Dnaaf1,Nme5,Catsperd,Wdr35,Tsga10,Spa17,Sept12,Prom1	5.41652	1.55897e-08	3.90437e-06
GO:0043292	contractile fiber	cellular_component	7	19	0.0503979	170	377	16096	Synpo2,Jph2,Myh7,Tnnt1,Tpm2,Des,Pgm5,Itgb1bp2,Ldb3,Krt8,Krt19,Casq1,Ank1,Myh1,Tnni2,Myh2,Tnnc2,Myom2,Tnnt3	4.77179	1.84059e-08	4.36703e-06
GO:0042995	cell projection	cellular_component	3	64	0.169761	1423	377	16096	Cetn1,Ttc30a2,Spag6,Ldhc,Odf4,Pifo,Catsperg2,Spag17,Ttll6,Rpgrip1,Spag16,Mak,Iqub,Ropn1l,Dnaic1,Pde1c,Pacrg,Lrrc6,Dnaaf1,Nme5,Mag,Kndc1,Catsperd,Efhc1,Slc9a2,Slc8a2,Wdr35,Tsga10,Spa17,Ttc30a1,Ift80,Shank1,Sept12,Sord,Myo1a,Iqcb1,Ephb1,Cobl,Erbb4,Aqp1,Wwc1,Tnfrsf12a,Ager,Myoz1,Bmpr1b,Grip2,Arl4c,Rasgrf1,Epha2,Ptgs1,Cdh1,Kcnk1,Lgi3,Prom1,Prom2,F2rl1,P2rx1,Ldb3,Nrgn,Atp6v1b1,Shh,Ank1,Ptgs2,Klhl41	1.92022	2.60785e-07	5.87809e-05
GO:0006936	muscle contraction	biological_process	5	18	0.0518732	188	347	15271	Prok2,Myl6,Dsp,Dsc2,Myh7,Tnnt1,Ptgs1,Tpm2,P2rx1,Casq1,Ptgs2,Mybpc2,Myh1,Tnni2,Myh2,Tnnc2,Myom2,Tnnt3	4.21359	2.92137e-07	6.27121e-05
GO:0007286	spermatid development	biological_process	8	12	0.0345821	83	347	15271	Spink2,Piwil1,Dpy19l2,Pacrg,Ybx2,Nme5,Hspa2,Tdrd5,Zpbp,Sycp3,Zfp42,Spo11	6.3627	3.56675e-07	7.30859e-05
GO:0003012	muscle system process	biological_process	4	19	0.054755	219	347	15271	Prok2,Myl6,Dsp,Agtr2,Dsc2,Myh7,Tnnt1,Ptgs1,Tpm2,P2rx1,Casq1,Ptgs2,Mybpc2,Myh1,Tnni2,Myh2,Tnnc2,Myom2,Tnnt3	3.8181	6.31961e-07	0.000123864
GO:0048515	spermatid differentiation	biological_process	7	12	0.0345821	90	347	15271	Spink2,Piwil1,Dpy19l2,Pacrg,Ybx2,Nme5,Hspa2,Tdrd5,Zpbp,Sycp3,Zfp42,Spo11	5.86782	8.74721e-07	0.000164302
GO:0048869	cellular developmental process	biological_process	3	100	0.288184	2803	347	15271	Tdrd6,Spink2,Tex40,Tsnaxip1,Tcp11,Odf4,Spata16,1110017D15Rik,Catsperg2,Piwil1,Dpy19l2,D130043K22Rik,Rpgrip1,Clgn,Spag16,Dkkl1,Iqub,Pacrg,Alx1,Trpm1,Ybx2,Meig1,Dnaaf1,Prok2,Nme5,Kndc1,Catsperd,Mtl5,Txk,Hydin,Hormad1,Boll,Hspa2,Dmrtc2,Wdr35,Tdrd5,Brdt,D1Pas1,Ift80,Shank1,Zpbp,Sycp3,Zfp42,Tmem107,Col2a1,Spo11,Iqcb1,Ak7,Ephb1,Cobl,Chst11,Erbb4,Tnc,Sema3d,Tnfrsf12a,H2-Aa,Gdf10,Celsr1,Ager,Dsp,Bmpr1b,A…	1.57006	1.00841e-06	0.000181837
GO:0044430	cytoskeletal part	cellular_component	8	50	0.132626	1073	377	16096	Cetn1,Spag6,1110017D15Rik,Pifo,Spag17,Tekt1,Dynlrb2,Ttll6,Spag16,Mak,Dnaic1,Ptpn20,Kif9,Slc8a2,Wdr35,Ift80,Shank1,Sept12,Katnal2,Myo1a,Ccdc92,Iqcb1,Usp2,Cobl,Erbb4,Myl6,Dsp,Grip2,Tubb2b,Myh7,Tnnt1,Rap1gap2,Tpm2,Des,Pax2,Pgm5,Mlph,Krt14,Krt18,Krt8,Krt19,Mid1,Mybpc2,Myh8,Myh1,Mylpf,Tnni2,Myh2,Tnnc2,Tnnt3	1.98951	2.37581e-06	0.000407808
GO:0030154	cell differentiation	biological_process	4	94	0.270893	2634	347	15271	Tdrd6,Spink2,Tex40,Tsnaxip1,Tcp11,Odf4,Spata16,1110017D15Rik,Catsperg2,Piwil1,Dpy19l2,D130043K22Rik,Rpgrip1,Clgn,Dkkl1,Pacrg,Alx1,Trpm1,Ybx2,Meig1,Prok2,Nme5,Kndc1,Catsperd,Mtl5,Txk,Hydin,Hormad1,Boll,Hspa2,Dmrtc2,Tdrd5,Brdt,D1Pas1,Ift80,Shank1,Zpbp,Sycp3,Zfp42,Col2a1,Spo11,Iqcb1,Ephb1,Cobl,Chst11,Erbb4,Tnc,Sema3d,Tnfrsf12a,H2-Aa,Gdf10,Celsr1,Ager,Dsp,Bmpr1b,Agtr2,Cd63,Dlk1,Chrd,Enpp1,Tubb2b,Hoxb…	1.57054	2.4425e-06	0.000407808
GO:0007281	germ cell development	biological_process	6	14	0.0403458	141	347	15271	Tdrd6,Spink2,Piwil1,Dpy19l2,Pacrg,Ybx2,Nme5,Hspa2,Tdrd5,Zpbp,Sycp3,Zfp42,Spo11,Wnt4	4.36965	4.0227e-06	0.000647655
GO:0003006	developmental process involved in reproduction	biological_process	3	24	0.0691643	388	347	15271	Tdrd6,Spink2,Piwil1,Dpy19l2,Pacrg,Ybx2,Nme5,Hspa2,Dmrtc2,Tdrd5,Sycp2,Msh4,Zpbp,Sycp3,Zfp42,Spo11,Tnc,Bmpr1b,Lfng,Dach1,Pax2,Wnt4,Shh,Ptgs2	2.72218	9.38531e-06	0.00145893
GO:0005604	basement membrane	cellular_component	4	11	0.0291777	93	377	16096	Col28a1,Col2a1,Tnc,Frem2,Lad1,Egfl6,Hmcn2,Vwa2,Lamc2,Alb,Lamb3	5.04994	1.09905e-05	0.0016515
GO:0022412	cellular process involved in reproduction in multicellular organism	biological_process	3	15	0.0432277	176	347	15271	Tdrd6,Spink2,Piwil1,Dpy19l2,Spesp1,Pacrg,Ybx2,Nme5,Hspa2,Tdrd5,Zpbp,Sycp3,Zfp42,Spo11,Wnt4	3.75074	1.19882e-05	0.00174331
GO:0005198	structural molecule activity	molecular_function	1	24	0.0731707	407	328	14654	Tsga10,Shank1,Col2a1,Myl6,Dsp,Rps7,Tubb2b,Myh7,Tpm2,Des,Mal,Fau,Cldn3,Krt14,Rpl18a,Krt18,Cldn8,Rpl6,Krt8,Krt19,Cldn4,Mybpc2,Mylpf,Myom2	2.63451	1.59012e-05	0.00224008
GO:0005861	troponin complex	cellular_component	11	4	0.0106101	8	377	16096	Tnnt1,Tnni2,Tnnc2,Tnnt3	21.3475	1.9246e-05	0.00262912
GO:0031674	I band	cellular_component	10	11	0.0291777	99	377	16096	Synpo2,Jph2,Myh7,Des,Pgm5,Itgb1bp2,Ldb3,Krt8,Krt19,Casq1,Ank1	4.74388	2.00492e-05	0.00263569
GO:0003009	skeletal muscle contraction	biological_process	7	5	0.0144092	16	347	15271	Tnnt1,Casq1,Tnni2,Tnnc2,Tnnt3	13.7527	2.09172e-05	0.00263569
GO:0001669	acrosomal vesicle	cellular_component	10	10	0.0265252	82	377	16096	Spink2,Atp8b3,Adam2,Acr,Spesp1,Slc2a3,Iqub,Tex101,Zpbp,Pomt1	5.2067	2.10481e-05	0.00263569
GO:0005509	calcium ion binding	molecular_function	5	28	0.0853659	537	328	14654	Cetn1,Myl10,Clgn,Ccdc155,Efhc1,Ankef1,Efcab2,Myl6,Celsr1,Dsc2,Dlk1,Frem2,Fbln2,S100a16,Cadps,Egfl6,Hmcn2,Cdh1,Lpcat2,Tpt1,Cdh16,Itgb1bp2,Shh,C1rb,Calml3,Casq1,Mylpf,Tnnc2	2.32952	2.99842e-05	0.00365321
GO:0030018	Z disc	cellular_component	11	10	0.0265252	86	377	16096	Synpo2,Jph2,Myh7,Des,Pgm5,Itgb1bp2,Ldb3,Krt8,Krt19,Ank1	4.96453	3.20651e-05	0.00380393
GO:0032502	developmental process	biological_process	1	127	0.365994	4094	347	15271	Tdrd6,Spink2,Tex40,Tsnaxip1,Tcp11,Odf4,Spata16,1110017D15Rik,Catsperg2,Piwil1,Dpy19l2,Rfx4,D130043K22Rik,Spesp1,Foxh1,Rpgrip1,Clgn,Spag16,Dkkl1,Iqub,Pacrg,Alx1,Trpm1,Ybx2,Meig1,Dnaaf1,Prok2,Ifi27l2a,Nme5,Kndc1,Catsperd,Mtl5,Txk,Hydin,Hormad1,Boll,Hspa2,Dmrtc2,Wdr35,Tdrd5,Brdt,Sycp2,D1Pas1,Msh4,Ift80,Shank1,Ypel1,Zpbp,Sycp3,Zfp42,Tmem107,Col2a1,Gal3st1,Spo11,Iqcb1,Usp2,Ak7,Ephb1,Cobl,Chst11,Erbb4,…	1.36519	3.3755e-05	0.00390173
GO:0005856	cytoskeleton	cellular_component	7	60	0.159151	1521	377	16096	Cetn1,Spag6,1110017D15Rik,Pifo,Spag17,Tekt1,Dynlrb2,Ttll6,Spag16,Mak,Dnaic1,Ptpn20,Pfn4,Kif9,Slc8a2,Wdr35,Ift80,Shank1,Sept12,Katnal2,Myo1a,Ccdc92,Iqcb1,Usp2,Cobl,Erbb4,Myl6,Myoz1,Dsp,Rps7,Grip2,Tubb2b,Myh7,Tnnt1,Ppl,Cnn1,Rap1gap2,Actg2,Tpm2,Des,Pax2,Cdh1,Pgm5,Mlph,Krt14,Krt18,Ldb3,Krt8,Krt19,Ank1,Mid1,Mybpc2,Myh8,Myh1,Mylpf,Tnni2,Myh2,Tnnc2,Myom2,Tnnt3	1.68422	3.94365e-05	0.00444449
GO:0005865	striated muscle thin filament	cellular_component	10	5	0.0132626	18	377	16096	Tnnt1,Tpm2,Tnni2,Tnnc2,Tnnt3	11.8597	4.57313e-05	0.00502821
GO:0000795	synaptonemal complex	cellular_component	12	6	0.0159151	29	377	16096	Hspa2,Sycp2,Sycp1,Msh4,Sycp3,Tex12	8.83344	4.77459e-05	0.00512473
GO:0016459	myosin complex	cellular_component	9	8	0.0212202	62	377	16096	Myo1a,Myl6,Myh7,Mybpc2,Myh8,Myh1,Mylpf,Myh2	5.50903	9.42142e-05	0.00987716
GO:0006937	regulation of muscle contraction	biological_process	6	10	0.0288184	101	347	15271	Prok2,Dsp,Dsc2,Tnnt1,Ptgs1,P2rx1,Casq1,Ptgs2,Tnni2,Tnnt3	4.35729	9.90502e-05	0.0101481
GO:0005488	binding	molecular_function	1	271	0.82622	10854	328	14654	Abcc12,Cetn1,Pabpc2,Tdrd6,Adam5,Adam32,Fbp1,Cdkl4,Atp8b3,Spag6,Tsnaxip1,Prps1l1,Adam2,Ldhc,Myl10,Gk2,Pbp2,Gtf2a1l,Morc2b,Zmynd10,1110017D15Rik,Pifo,Catsperg2,Piwil1,Spag17,Cers3,Mdh1b,Rfx4,Acr,Dynlrb2,Ttll6,Foxh1,Rpgrip1,Clgn,Spag16,Mak,Agbl2,Ccdc89,Mapk15,Dkkl1,Cct6b,Slc2a3,Bbox1,Iqub,Fhl4,Hsf5,Stk33,Pde1c,Rnf32,Alx1,Kdm4d,Rfx8,Ybx2,Ccdc87,Meig1,Ccdc155,Dnajb13,Lrguk,Dnaaf1,Phf7,Spata17,Prok2,Nm…	1.11548	0.00013316	0.0133397
GO:0007155	cell adhesion	biological_process	3	36	0.103746	828	347	15271	Crisp2,Adam2,Tcam1,Mag,Col28a1,Col2a1,Ephb1,Tnc,Bcam,Tnfrsf12a,Perp,Celsr1,Dsp,Bmpr1b,Cd63,Dsc2,Frem2,Chrd,Fbln2,Postn,Spon2,Egfl6,Col12a1,Epha2,Erbb3,Cdh1,Wnt4,Cldn3,Vwa2,Pgm5,Pvrl4,Cdh16,Wnt7b,Lamc2,Lamb3,Mybpc2	1.91342	0.000143667	0.0140794
GO:0015629	actin cytoskeleton	cellular_component	8	18	0.0477454	287	377	16096	Myo1a,Cobl,Myl6,Myoz1,Myh7,Tnnt1,Tpm2,Cdh1,Pgm5,Mlph,Mybpc2,Myh8,Myh1,Mylpf,Tnni2,Myh2,Tnnc2,Tnnt3	2.67773	0.000153066	0.0146813
GO:0022610	biological adhesion	biological_process	1	36	0.103746	834	347	15271	Crisp2,Adam2,Tcam1,Mag,Col28a1,Col2a1,Ephb1,Tnc,Bcam,Tnfrsf12a,Perp,Celsr1,Dsp,Bmpr1b,Cd63,Dsc2,Frem2,Chrd,Fbln2,Postn,Spon2,Egfl6,Col12a1,Epha2,Erbb3,Cdh1,Wnt4,Cldn3,Vwa2,Pgm5,Pvrl4,Cdh16,Wnt7b,Lamc2,Lamb3,Mybpc2	1.89965	0.000165503	0.0155435
GO:0003341	cilium movement	biological_process	5	5	0.0144092	24	347	15271	Dnaic1,Dnaaf1,Nme5,Hydin,Ak7	9.16847	0.000175249	0.0161229
GO:0005930	axoneme	cellular_component	7	6	0.0159151	37	377	16096	Odf4,Rpgrip1,Spag16,Dnaaf1,Efhc1,Wdr35	6.92351	0.000199514	0.0179882
GO:0051177	meiotic sister chromatid cohesion	biological_process	10	3	0.00864553	6	347	15271	Hormad1,Hormad2,Sycp3	22.0043	0.000221084	0.0195421
GO:0036126	sperm flagellum	cellular_component	9	4	0.0106101	14	377	16096	Spag17,Pacrg,Nme5,Sept12	12.1986	0.000246117	0.0208338
GO:0032982	myosin filament	cellular_component	10	4	0.0106101	14	377	16096	Myh7,Mybpc2,Myh8,Myh1	12.1986	0.000246117	0.0208338
GO:0003002	regionalization	biological_process	5	18	0.0518732	308	347	15271	Foxh1,Alx1,Dnaaf1,Tdrd5,Tmem107,Celsr1,Bmpr1b,Hoxb9,Chrd,Lfng,Hoxb7,Hoxb8,Hoxb4,Wnt4,Hoxb3,Wnt7b,Shh,Sost	2.57193	0.000249562	0.0208338
GO:0050879	multicellular organismal movement	biological_process	3	5	0.0144092	26	347	15271	Tnnt1,Casq1,Tnni2,Tnnc2,Tnnt3	8.4632	0.000261285	0.0210335
GO:0050881	musculoskeletal movement	biological_process	4	5	0.0144092	26	347	15271	Tnnt1,Casq1,Tnni2,Tnnc2,Tnnt3	8.4632	0.000261285	0.0210335
GO:0005576	extracellular region	cellular_component	1	66	0.175066	1843	377	16096	Crisp2,Spink2,Prss45,Dkkl1,Rnls,Prok2,Chgb,Wfdc3,Ly6k,Col28a1,Wfdc15a,Zpbp,Col2a1,4930503L19Rik,Wfdc8,Tnc,Col23a1,Aqp1,Sema3d,Rnase12,Gdf10,Ager,Frem2,Chrd,Tinagl1,Glb1l2,Fbln2,Enpp1,Lad1,Postn,Gpx3,Spon2,Egfl6,Defb28,Ptgds,Igfbp5,Col12a1,Cxcl14,Erbb3,Hmcn2,Lgi3,Prom1,Tpt1,Wfdc2,Wnt4,Vwa2,Rspo3,St14,Prom2,Spink8,Ins2,Lcn2,Hpx,Serpina1f,Crisp1,Fgb,Wnt7b,Lamc2,Alb,Shh,C1rb,Defb6,Defb2,Lamb3,Sost,De…	1.52896	0.000276874	0.0218973
GO:0048706	embryonic skeletal system development	biological_process	7	10	0.0288184	118	347	15271	Alx1,Col2a1,Chst11,Dlk1,Hoxb9,Hoxb7,Hoxb8,Hoxb4,Hoxb3,Shh	3.72955	0.000357647	0.0277978
GO:0030031	cell projection assembly	biological_process	4	14	0.0403458	213	347	15271	Spag16,Dnaaf1,Nme5,Hydin,Wdr35,Tsga10,Myo1a,Tmem107,Iqcb1,Ak7,Aqp1,Epha2,F2rl1,Klhl41	2.89259	0.000375919	0.0287227
GO:0070193	synaptonemal complex organization	biological_process	5	4	0.0115274	16	347	15271	Hormad1,Hspa2,Sycp1,Sycp3	11.0022	0.000384071	0.0288565
GO:0009888	tissue development	biological_process	3	47	0.135447	1252	347	15271	Foxh1,Alx1,Hydin,Col2a1,Usp2,Cobl,Chst11,Erbb4,Tnc,Myl6,Ly6e,Celsr1,Dsp,Bmpr1b,Agtr2,Cd63,Frem2,Chrd,Jph2,Enpp1,Hoxb7,Myh7,Postn,Ppl,Igfbp5,Epha2,Ptgs1,Erbb3,Pax2,Cdh1,Rbm24,Hoxb4,Prom1,Tpt1,Wnt4,Rspo3,Hoxb3,Pou3f3,Ins2,Foxi1,Krt14,F2rl1,Wnt7b,Atf3,Shh,Ptgs2,Mylpf	1.65208	0.000435534	0.031845
GO:0043232	intracellular non-membrane-bounded organelle	cellular_component	6	85	0.225464	2568	377	16096	Cetn1,Tdrd6,Spag6,1110017D15Rik,Pifo,Piwil1,Spag17,Tekt1,Dynlrb2,Ttll6,Spag16,Mak,Rsph1,Dnaic1,Ptpn20,Ccdc155,Hormad1,Pfn4,Hormad2,Hspa2,Kif9,Pbx4,Slc8a2,Wdr35,Tdrd5,Sycp2,Sycp1,Msh4,Ift80,Shank1,Sept12,Katnal2,Sycp3,Myo1a,Ccdc92,Spo11,Iqcb1,Usp2,Tex12,Cobl,Erbb4,Synpo2,Myl6,Myoz1,Dsp,Rps7,Rps26,Grip2,Jph2,Tubb2b,S100a16,Myh7,Tnnt1,Ppl,Cnn1,Rap1gap2,Actg2,Tpm2,Des,Pax2,Fau,Cdh1,Prom1,Pgm5,Mlph,Kr…	1.41319	0.000445039	0.031845
GO:0043228	non-membrane-bounded organelle	cellular_component	2	85	0.225464	2568	377	16096	Cetn1,Tdrd6,Spag6,1110017D15Rik,Pifo,Piwil1,Spag17,Tekt1,Dynlrb2,Ttll6,Spag16,Mak,Rsph1,Dnaic1,Ptpn20,Ccdc155,Hormad1,Pfn4,Hormad2,Hspa2,Kif9,Pbx4,Slc8a2,Wdr35,Tdrd5,Sycp2,Sycp1,Msh4,Ift80,Shank1,Sept12,Katnal2,Sycp3,Myo1a,Ccdc92,Spo11,Iqcb1,Usp2,Tex12,Cobl,Erbb4,Synpo2,Myl6,Myoz1,Dsp,Rps7,Rps26,Grip2,Jph2,Tubb2b,S100a16,Myh7,Tnnt1,Ppl,Cnn1,Rap1gap2,Actg2,Tpm2,Des,Pax2,Fau,Cdh1,Prom1,Pgm5,Mlph,Kr…	1.41319	0.000445039	0.031845
GO:0090257	regulation of muscle system process	biological_process	5	10	0.0288184	122	347	15271	Prok2,Dsp,Dsc2,Tnnt1,Ptgs1,P2rx1,Casq1,Ptgs2,Tnni2,Tnnt3	3.60727	0.000466982	0.0328931
GO:0097223	sperm part	cellular_component	3	5	0.0132626	29	377	16096	Spag17,Pacrg,Nme5,Sept12,Zpbp	7.3612	0.000512798	0.034133
GO:0072236	metanephric loop of Henle development	biological_process	12	2	0.00576369	2	347	15271	Pou3f3,Wnt7b	44.0086	0.000514872	0.034133
GO:0035566	regulation of metanephros size	biological_process	10	2	0.00576369	2	347	15271	Agtr2,Pax2	44.0086	0.000514872	0.034133
GO:0072070	loop of Henle development	biological_process	11	2	0.00576369	2	347	15271	Pou3f3,Wnt7b	44.0086	0.000514872	0.034133
GO:0060429	epithelium development	biological_process	4	27	0.0778098	597	347	15271	Foxh1,Alx1,Hydin,Cobl,Erbb4,Tnc,Celsr1,Dsp,Agtr2,Cd63,Frem2,Hoxb7,Ppl,Epha2,Ptgs1,Pax2,Cdh1,Hoxb4,Prom1,Wnt4,Rspo3,Pou3f3,Krt14,F2rl1,Wnt7b,Shh,Ptgs2	1.99034	0.000546727	0.0350025
GO:0071914	prominosome	cellular_component	5	2	0.00530504	2	377	16096	Prom1,Prom2	42.695	0.000547167	0.0350025
GO:0044420	extracellular matrix part	cellular_component	2	13	0.0344828	190	377	16096	Col28a1,Col2a1,Tnc,Col23a1,Frem2,Lad1,Egfl6,Col12a1,Hmcn2,Vwa2,Lamc2,Alb,Lamb3	2.92123	0.000551282	0.0350025
GO:0030141	secretory granule	cellular_component	9	15	0.0397878	241	377	16096	Spink2,Atp8b3,Adam2,Acr,Spesp1,Slc2a3,Iqub,Chgb,Tex101,Zpbp,Pomt1,Aqp1,Ins2,Crisp1,Fgb	2.65736	0.000578716	0.036234
GO:0061005	cell differentiation involved in kidney development	biological_process	8	5	0.0144092	31	347	15271	Pax2,Prom1,Wnt4,Pou3f3,Shh	7.09817	0.000614904	0.0374593
GO:0007339	binding of sperm to zona pellucida	biological_process	7	5	0.0144092	31	347	15271	Atp8b3,Acr,Clgn,Spa17,Zpbp	7.09817	0.000614904	0.0374593
GO:0060271	cilium morphogenesis	biological_process	7	9	0.0259366	105	347	15271	Spag16,Iqub,Dnaaf1,Hydin,Wdr35,Ift80,Tmem107,Iqcb1,Ak7	3.77217	0.000644201	0.0387208
GO:0036128	CatSper complex	cellular_component	9	3	0.00795756	8	377	16096	Catsperg2,Catsperd,Hspa2	16.0106	0.000654005	0.0387928
GO:0061061	muscle structure development	biological_process	3	23	0.0662824	481	347	15271	Foxh1,Prok2,Usp2,Erbb4,Tnc,Tagln2,Myl6,Ly6e,Dsp,Agtr2,Jph2,Myh7,Igfbp5,Des,Rbm24,Wnt4,Ins2,Wnt7b,Atf3,Krt8,Shh,Krt19,Mylpf	2.10436	0.000663016	0.0388166
GO:0035036	sperm-egg recognition	biological_process	6	5	0.0144092	32	347	15271	Atp8b3,Acr,Clgn,Spa17,Zpbp	6.87635	0.000715353	0.0407426
GO:0070192	chromosome organization involved in meiosis	biological_process	9	5	0.0144092	32	347	15271	Hormad1,Hormad2,Sycp1,Msh4,Sycp3	6.87635	0.000715353	0.0407426
GO:0008092	cytoskeletal protein binding	molecular_function	3	27	0.0823171	618	328	14654	Cetn1,1110017D15Rik,Pifo,Ttll6,Ccdc87,Pfn4,Myo1a,Cobl,Synpo2,Myoz1,Myh7,Arl4c,Tnnt1,Cnn1,Tpm2,Des,Cdh1,Prom1,Mlph,Ldb3,Ank1,Mybpc2,Myh8,Myh1,Tnni2,Myh2,Tnnt3	1.9519	0.000724355	0.0407426
GO:0008307	structural constituent of muscle	molecular_function	2	4	0.0121951	19	328	14654	Myl6,Myh7,Krt19,Mylpf	9.40565	0.000732066	0.0407426
GO:0072009	nephron epithelium development	biological_process	9	5	0.0144092	33	347	15271	Pax2,Prom1,Wnt4,Pou3f3,Wnt7b	6.66798	0.000827574	0.0454964
GO:0007127	meiosis I	biological_process	9	7	0.0201729	68	347	15271	Hormad1,Hspa2,Brdt,Sycp1,Msh4,Sycp3,Spo11	4.5303	0.000868801	0.0471874
GO:0009952	anterior/posterior pattern specification	biological_process	6	13	0.037464	207	347	15271	Foxh1,Alx1,Tdrd5,Celsr1,Hoxb9,Lfng,Hoxb7,Hoxb8,Hoxb4,Wnt4,Hoxb3,Wnt7b,Shh	2.76383	0.000922038	0.0493834
GO:0045109	intermediate filament organization	biological_process	6	4	0.0115274	20	347	15271	Dsp,Tchh,Krt14,Shh	8.80173	0.000951567	0.0493834
GO:0003338	metanephros morphogenesis	biological_process	9	4	0.0115274	20	347	15271	Agtr2,Pax2,Wnt4,Wnt7b	8.80173	0.000951567	0.0493834
GO:0033391	chromatoid body	cellular_component	8	3	0.00795756	9	377	16096	Tdrd6,Piwil1,Tdrd5	14.2317	0.000964006	0.0493834
GO:0005859	muscle myosin complex	cellular_component	11	3	0.00795756	9	377	16096	Myh7,Myh1,Myh2	14.2317	0.000964006	0.0493834
GO:0090183	regulation of kidney development	biological_process	8	6	0.0172911	51	347	15271	Agtr2,Hoxb7,Pax2,Prom1,Wnt4,Shh	5.17749	0.00100259	0.0507831
GO:0005578	proteinaceous extracellular matrix	cellular_component	3	18	0.0477454	337	377	16096	Col28a1,Col2a1,Tnc,Col23a1,Frem2,Fbln2,Lad1,Postn,Spon2,Egfl6,Col12a1,Hmcn2,Wnt4,Vwa2,Wnt7b,Lamc2,Alb,Lamb3	2.28044	0.00103638	0.0519113
GO:0016328	lateral plasma membrane	cellular_component	6	5	0.0132626	34	377	16096	Myo1a,Erbb3,Cdh1,Atp6v1b1,Cldn4	6.27867	0.00109168	0.0540799
GO:0072243	metanephric nephron epithelium development	biological_process	10	3	0.00864553	10	347	15271	Pax2,Pou3f3,Wnt7b	13.2026	0.00123951	0.0594439
GO:0072234	metanephric nephron tubule development	biological_process	11	3	0.00864553	10	347	15271	Pax2,Pou3f3,Wnt7b	13.2026	0.00123951	0.0594439
GO:0032863	activation of Rac GTPase activity	biological_process	18	3	0.00864553	10	347	15271	Rasgrf1,Epha2,Arhgef16	13.2026	0.00123951	0.0594439
GO:0016323	basolateral plasma membrane	cellular_component	6	11	0.0291777	160	377	16096	Mlc1,Myo1a,Erbb4,Aqp1,Ager,Dsp,Erbb3,Cdh1,St14,Atp6v1b1,Cldn4	2.93528	0.00138946	0.0635022
GO:0009988	cell-cell recognition	biological_process	4	5	0.0144092	37	347	15271	Atp8b3,Acr,Clgn,Spa17,Zpbp	5.94711	0.00141123	0.0635022
GO:0030030	cell projection organization	biological_process	3	33	0.0951009	835	347	15271	Ttc30a2,Spag6,Pifo,D130043K22Rik,Spag16,Iqub,Dnaaf1,Nme5,Kndc1,Hydin,Wdr35,Tsga10,Ttc30a1,Ift80,Shank1,Myo1a,Tmem107,Iqcb1,Ak7,Ephb1,Cobl,Tnc,Aqp1,Tnfrsf12a,Ager,Bmpr1b,Rasgrf1,Epha2,Lcn2,F2rl1,Wnt7b,Shh,Klhl41	1.73926	0.00141529	0.0635022
GO:0015630	microtubule cytoskeleton	cellular_component	8	27	0.071618	618	377	16096	Cetn1,Spag6,1110017D15Rik,Pifo,Spag17,Tekt1,Dynlrb2,Ttll6,Spag16,Mak,Dnaic1,Ptpn20,Kif9,Slc8a2,Wdr35,Ift80,Sept12,Katnal2,Ccdc92,Iqcb1,Usp2,Tubb2b,Rap1gap2,Pax2,Mlph,Krt18,Mid1	1.86531	0.00145486	0.0635022
GO:0004667	prostaglandin-D synthase activity	molecular_function	5	2	0.00609756	3	328	14654	Ptgds,Ptges	29.7846	0.00147628	0.0635022
GO:0072069	DCT cell differentiation	biological_process	13	2	0.00576369	3	347	15271	Pax2,Pou3f3	29.3391	0.00152135	0.0635022
GO:0035633	maintenance of blood-brain barrier	biological_process	3	2	0.00576369	3	347	15271	Ptgs1,Ptgs2	29.3391	0.00152135	0.0635022
GO:0019371	cyclooxygenase pathway	biological_process	13	2	0.00576369	3	347	15271	Ptgs1,Ptgs2	29.3391	0.00152135	0.0635022
GO:0072235	metanephric distal tubule development	biological_process	12	2	0.00576369	3	347	15271	Pax2,Pou3f3	29.3391	0.00152135	0.0635022
GO:0072216	positive regulation of metanephros development	biological_process	10	2	0.00576369	3	347	15271	Agtr2,Pax2	29.3391	0.00152135	0.0635022
GO:0072221	metanephric distal convoluted tubule development	biological_process	13	2	0.00576369	3	347	15271	Pax2,Pou3f3	29.3391	0.00152135	0.0635022
GO:0072240	metanephric DCT cell differentiation	biological_process	14	2	0.00576369	3	347	15271	Pax2,Pou3f3	29.3391	0.00152135	0.0635022
GO:0072300	positive regulation of metanephric glomerulus development	biological_process	12	2	0.00576369	3	347	15271	Agtr2,Pax2	29.3391	0.00152135	0.0635022
GO:0072025	distal convoluted tubule development	biological_process	12	2	0.00576369	3	347	15271	Pax2,Pou3f3	29.3391	0.00152135	0.0635022
GO:0031012	extracellular matrix	cellular_component	1	19	0.0503979	378	377	16096	Col28a1,Col2a1,Tnc,Col23a1,Frem2,Fbln2,Lad1,Postn,Spon2,Egfl6,Col12a1,Hmcn2,Wnt4,Vwa2,Wnt7b,Lamc2,Alb,Shh,Lamb3	2.14604	0.00154432	0.0638697
GO:0007389	pattern specification process	biological_process	4	20	0.0576369	421	347	15271	Foxh1,Alx1,Dnaaf1,Tdrd5,Tmem107,Erbb4,Celsr1,Bmpr1b,Hoxb9,Chrd,Lfng,Hoxb7,Hoxb8,Hoxb4,Wnt4,Hoxb3,Foxi1,Wnt7b,Shh,Sost	2.09067	0.001587	0.0645667
GO:0000802	transverse filament	cellular_component	13	2	0.00530504	3	377	16096	Sycp1,Sycp3	28.4633	0.001616	0.0645667
GO:0009887	organ morphogenesis	biological_process	6	31	0.0893372	775	347	15271	Foxh1,Rpgrip1,Alx1,Trpm1,Sycp2,Ift80,Col2a1,Ephb1,Chst11,Tnc,Aqp1,Ly6e,Celsr1,Dsp,Bmpr1b,Agtr2,Hoxb7,Myh7,Hoxb8,Igfbp5,Epha2,Pax2,Cdh1,Hoxb4,Prom1,Wnt4,Hoxb3,Foxi1,Wnt7b,Atp6v1b1,Shh	1.76035	0.00163269	0.0645667
GO:0001516	prostaglandin biosynthetic process	biological_process	12	4	0.0115274	23	347	15271	Ptgds,Ptgs1,Ptges,Ptgs2	7.65368	0.00164817	0.0645667
GO:0045132	meiotic chromosome segregation	biological_process	9	4	0.0115274	23	347	15271	Hormad1,Hormad2,Msh4,Sycp3	7.65368	0.00164817	0.0645667
GO:0046457	prostanoid biosynthetic process	biological_process	11	4	0.0115274	23	347	15271	Ptgds,Ptgs1,Ptges,Ptgs2	7.65368	0.00164817	0.0645667
GO:0072075	metanephric mesenchyme development	biological_process	9	3	0.00864553	11	347	15271	Pax2,Wnt4,Shh	12.0024	0.00167575	0.0645667
GO:0072170	metanephric tubule development	biological_process	9	3	0.00864553	11	347	15271	Pax2,Pou3f3,Wnt7b	12.0024	0.00167575	0.0645667
GO:0003774	motor activity	molecular_function	8	8	0.0243902	99	328	14654	Dynlrb2,Dnaic1,Kif9,Myo1a,Myl6,Myh7,Myh8,Myh1	3.61025	0.00169337	0.0646924
GO:0044441	cilium part	cellular_component	9	8	0.0212202	97	377	16096	Ttll6,Spag16,Pacrg,Dnaaf1,Catsperd,Wdr35,Sept12,Prom1	3.52123	0.00198287	0.0746364
GO:0000279	M phase	biological_process	6	21	0.0605187	460	347	15271	Cetn1,Piwil1,Clgn,Rsph1,Meig1,Hormad1,Hormad2,Boll,Hspa2,Meiob,Brdt,Sycp2,Sycp1,Msh4,Fbxo43,Sycp3,Psmc3ip,Spo11,Lfng,Wnt4,Ins2	2.00909	0.00198677	0.0746364
GO:0010927	cellular component assembly involved in morphogenesis	biological_process	5	10	0.0288184	148	347	15271	Spag16,Dnaaf1,Hydin,Wdr35,Zpbp,Tmem107,Iqcb1,Ak7,Krt8,Krt19	2.97356	0.00205676	0.0766272
GO:0031672	A band	cellular_component	10	4	0.0106101	24	377	16096	Ank1,Myh1,Myh2,Myom2	7.11583	0.00217117	0.0798686
GO:0072207	metanephric epithelium development	biological_process	9	3	0.00864553	12	347	15271	Pax2,Pou3f3,Wnt7b	11.0022	0.00219692	0.0798686
GO:0072202	cell differentiation involved in metanephros development	biological_process	9	3	0.00864553	12	347	15271	Pax2,Wnt4,Pou3f3	11.0022	0.00219692	0.0798686
GO:0072073	kidney epithelium development	biological_process	8	5	0.0144092	41	347	15271	Pax2,Prom1,Wnt4,Pou3f3,Wnt7b	5.36691	0.00225304	0.0808112
GO:0042384	cilium assembly	biological_process	8	7	0.0201729	80	347	15271	Spag16,Dnaaf1,Hydin,Wdr35,Tmem107,Iqcb1,Ak7	3.85076	0.0022587	0.0808112
GO:0006928	cellular component movement	biological_process	3	38	0.10951	1034	347	15271	Spag6,Ldhc,D130043K22Rik,Foxh1,Ropn1l,Dnaic1,Dnaaf1,Nme5,Catsperd,Hydin,Kif9,Spa17,Sord,Ak7,Ephb1,Erbb4,Aqp1,Myl6,Wwc1,Tnfrsf12a,Celsr1,Ager,Dsp,Cd63,Dsc2,Hoxb9,Chrd,Tubb2b,Myh7,Igfbp5,Epha2,Dach1,Arhgef16,St14,Pou3f3,F2rl1,Shh,Ptgs2	1.61734	0.00229761	0.0815562
GO:0000800	lateral element	cellular_component	13	3	0.00795756	12	377	16096	Sycp2,Sycp1,Sycp3	10.6737	0.00239607	0.0843866
GO:0001656	metanephros development	biological_process	8	6	0.0172911	61	347	15271	Agtr2,Pax2,Wnt4,Pou3f3,Wnt7b,Shh	4.32872	0.00255736	0.0893687
GO:0005200	structural constituent of cytoskeleton	molecular_function	2	5	0.0152439	43	328	14654	Tubb2b,Tpm2,Des,Mybpc2,Myom2	5.19498	0.00261123	0.0905496
GO:0072080	nephron tubule development	biological_process	10	4	0.0115274	26	347	15271	Pax2,Prom1,Pou3f3,Wnt7b	6.77056	0.0026374	0.090629
GO:0048562	embryonic organ morphogenesis	biological_process	7	13	0.037464	233	347	15271	Alx1,Col2a1,Chst11,Celsr1,Hoxb7,Hoxb8,Epha2,Pax2,Hoxb4,Hoxb3,Foxi1,Atp6v1b1,Shh	2.45542	0.00265373	0.090629
GO:1901570	fatty acid derivative biosynthetic process	biological_process	4	5	0.0144092	43	347	15271	Ptgds,Ptgs1,Ptges,Ptgs2,Alox12e	5.11728	0.00278901	0.0912855
GO:0006636	unsaturated fatty acid biosynthetic process	biological_process	10	5	0.0144092	43	347	15271	Ptgds,Ptgs1,Ptges,Ptgs2,Alox12e	5.11728	0.00278901	0.0912855
GO:0046456	icosanoid biosynthetic process	biological_process	8	5	0.0144092	43	347	15271	Ptgds,Ptgs1,Ptges,Ptgs2,Alox12e	5.11728	0.00278901	0.0912855
GO:0090184	positive regulation of kidney development	biological_process	9	3	0.00864553	13	347	15271	Agtr2,Pax2,Wnt4	10.1558	0.00280822	0.0912855
GO:0004111	creatine kinase activity	molecular_function	7	2	0.00609756	4	328	14654	Ckb,Ckm	22.3384	0.00290885	0.0912855
GO:0031014	troponin T binding	molecular_function	4	2	0.00609756	4	328	14654	Tnnt1,Tnni2	22.3384	0.00290885	0.0912855
GO:0004252	serine-type endopeptidase activity	molecular_function	7	14	0.0426829	268	328	14654	Spink2,Pbp2,Tmprss12,Prss45,Acr,Prss44,Wfdc3,Col28a1,Wfdc8,Wfdc2,St14,Spink8,Serpina1f,C1rb	2.33386	0.00292931	0.0912855
GO:0004867	serine-type endopeptidase inhibitor activity	molecular_function	10	8	0.0243902	108	328	14654	Spink2,Pbp2,Wfdc3,Col28a1,Wfdc8,Wfdc2,Spink8,Serpina1f	3.30939	0.00292998	0.0912855
GO:0006369	termination of RNA polymerase II transcription	biological_process	10	2	0.00576369	4	347	15271	Papolb,Setx	22.0043	0.00299695	0.0912855
GO:0035564	regulation of kidney size	biological_process	9	2	0.00576369	4	347	15271	Agtr2,Pax2	22.0043	0.00299695	0.0912855
GO:0072162	metanephric mesenchymal cell differentiation	biological_process	10	2	0.00576369	4	347	15271	Pax2,Wnt4	22.0043	0.00299695	0.0912855
GO:0060332	positive regulation of response to interferon-gamma	biological_process	8	2	0.00576369	4	347	15271	Txk,Hpx	22.0043	0.00299695	0.0912855
GO:0061205	paramesonephric duct development	biological_process	4	2	0.00576369	4	347	15271	Pax2,Wnt4	22.0043	0.00299695	0.0912855
GO:0060335	positive regulation of interferon-gamma-mediated signaling pathway	biological_process	10	2	0.00576369	4	347	15271	Txk,Hpx	22.0043	0.00299695	0.0912855
GO:0090193	positive regulation of glomerulus development	biological_process	11	2	0.00576369	4	347	15271	Agtr2,Pax2	22.0043	0.00299695	0.0912855
GO:0072205	metanephric collecting duct development	biological_process	9	2	0.00576369	4	347	15271	Pax2,Wnt7b	22.0043	0.00299695	0.0912855
GO:0007129	synapsis	biological_process	10	4	0.0115274	27	347	15271	Hormad1,Sycp1,Msh4,Sycp3	6.5198	0.00304134	0.0914024
GO:0007140	male meiosis	biological_process	9	4	0.0115274	27	347	15271	Hspa2,Brdt,Sycp2,Spo11	6.5198	0.00304134	0.0914024
GO:0005610	laminin-5 complex	cellular_component	7	2	0.00530504	4	377	16096	Lamc2,Lamb3	21.3475	0.0031819	0.094363
GO:0007292	female gamete generation	biological_process	5	7	0.0201729	85	347	15271	Ybx2,Hormad1,Tdrd5,Msh4,Bmpr1b,Wnt4,Ptgs2	3.62424	0.00318777	0.094363
GO:0032559	adenyl ribonucleotide binding	molecular_function	7	48	0.146341	1439	328	14654	Abcc12,Cetn1,Fbp1,Cdkl4,Atp8b3,Gk2,Pbp2,Morc2b,Mak,Mapk15,Cct6b,Stk33,Pde1c,Lrguk,Nme5,Ttll13,Txk,BC030499,Papolb,Hspa2,Hfm1,Kif9,Oas2,D1Pas1,Msh4,Katnal2,Myo1a,Spo11,Ak7,Ube2t,Setx,Ephb1,Erbb4,Ckb,Bmpr1b,Enpp1,Frk,Myh7,Epha2,Erbb3,Actg2,Mapk4,P2rx1,Adcy8,Myh8,Myh1,Myh2,Ckm	1.49026	0.00320265	0.094363
GO:0097110	scaffold protein binding	molecular_function	3	4	0.0121951	28	328	14654	Shank1,Dsp,Krt18,Krt8	6.3824	0.00330052	0.0966152
GO:0009566	fertilization	biological_process	4	8	0.0230548	109	347	15271	Spink2,Atp8b3,Acr,Spesp1,Clgn,Sycp2,Spa17,Zpbp	3.22999	0.00340525	0.0984024
GO:0030554	adenyl nucleotide binding	molecular_function	6	48	0.146341	1444	328	14654	Abcc12,Cetn1,Fbp1,Cdkl4,Atp8b3,Gk2,Pbp2,Morc2b,Mak,Mapk15,Cct6b,Stk33,Pde1c,Lrguk,Nme5,Ttll13,Txk,BC030499,Papolb,Hspa2,Hfm1,Kif9,Oas2,D1Pas1,Msh4,Katnal2,Myo1a,Spo11,Ak7,Ube2t,Setx,Ephb1,Erbb4,Ckb,Bmpr1b,Enpp1,Frk,Myh7,Epha2,Erbb3,Actg2,Mapk4,P2rx1,Adcy8,Myh8,Myh1,Myh2,Ckm	1.4851	0.00342681	0.0984024
GO:0007275	multicellular organismal development	biological_process	3	105	0.302594	3646	347	15271	Tdrd6,Spink2,Tsnaxip1,Tcp11,Odf4,Spata16,Catsperg2,Piwil1,Dpy19l2,Rfx4,D130043K22Rik,Spesp1,Foxh1,Rpgrip1,Clgn,Alx1,Trpm1,Dnaaf1,Prok2,Nme5,Kndc1,Catsperd,Mtl5,Txk,Hydin,Hormad1,Boll,Tdrd5,Sycp2,D1Pas1,Msh4,Ift80,Shank1,Ypel1,Zfp42,Tmem107,Col2a1,Gal3st1,Spo11,Iqcb1,Usp2,Ak7,Ephb1,Cobl,Chst11,Erbb4,Tnc,Aqp1,Tagln2,Myl6,Sema3d,Ly6e,Tnfrsf12a,H2-Aa,Celsr1,Ager,Dsp,Bmpr1b,Agtr2,Dlk1,Hoxb9,Frem2,Chrd…	1.26739	0.00350056	0.0984024
GO:0003351	epithelial cilium movement	biological_process	6	3	0.00864553	14	347	15271	Dnaic1,Nme5,Ak7	9.43042	0.00351437	0.0984024
GO:0007130	synaptonemal complex assembly	biological_process	11	3	0.00864553	14	347	15271	Hormad1,Sycp1,Sycp3	9.43042	0.00351437	0.0984024
GO:0072074	kidney mesenchyme development	biological_process	8	3	0.00864553	14	347	15271	Pax2,Wnt4,Shh	9.43042	0.00351437	0.0984024
GO:0007141	male meiosis I	biological_process	10	3	0.00864553	14	347	15271	Hspa2,Brdt,Spo11	9.43042	0.00351437	0.0984024
GO:0006941	striated muscle contraction	biological_process	6	7	0.0201729	87	347	15271	Dsp,Dsc2,Tnnt1,Casq1,Tnni2,Tnnc2,Tnnt3	3.54093	0.00363168	0.101059
GO:0048568	embryonic organ development	biological_process	6	17	0.0489914	360	347	15271	Alx1,Col2a1,Chst11,Celsr1,Hoxb7,Hoxb8,Epha2,Pax2,Hoxb4,Rspo3,Hoxb3,Foxi1,Wnt7b,Atp6v1b1,Krt8,Shh,Krt19	2.07819	0.00369629	0.102226
GO:0072006	nephron development	biological_process	8	6	0.0172911	66	347	15271	Agtr2,Pax2,Prom1,Wnt4,Pou3f3,Wnt7b	4.00079	0.00380754	0.104661
GO:0030855	epithelial cell differentiation	biological_process	5	14	0.0403458	273	347	15271	Hydin,Erbb4,Dsp,Cd63,Ppl,Epha2,Ptgs1,Pax2,Prom1,Wnt4,Krt14,F2rl1,Wnt7b,Ptgs2	2.25685	0.00396633	0.108365
GO:0060438	trachea development	biological_process	6	3	0.00864553	15	347	15271	Hydin,Wnt7b,Shh	8.80173	0.00431964	0.117307
GO:0048704	embryonic skeletal system morphogenesis	biological_process	8	7	0.0201729	90	347	15271	Alx1,Col2a1,Chst11,Hoxb7,Hoxb8,Hoxb4,Hoxb3	3.42289	0.00438379	0.117997
GO:0009925	basal plasma membrane	cellular_component	7	4	0.0106101	29	377	16096	Myo1a,Aqp1,Ager,Cldn4	5.88896	0.00442647	0.117997
GO:0043009	chordate embryonic development	biological_process	6	24	0.0691643	591	347	15271	Foxh1,Alx1,Hormad1,Zfp42,Tmem107,Col2a1,Cobl,Chst11,Ly6e,Celsr1,Dlk1,Hoxb9,Hoxb7,Hoxb8,Epha2,Pax2,Cdh1,Hoxb4,Rspo3,Hoxb3,Wnt7b,Krt8,Shh,Krt19	1.78715	0.00445406	0.117997
GO:0006692	prostanoid metabolic process	biological_process	10	4	0.0115274	30	347	15271	Ptgds,Ptgs1,Ptges,Ptgs2	5.86782	0.00450209	0.117997
GO:0061326	renal tubule development	biological_process	7	4	0.0115274	30	347	15271	Pax2,Prom1,Pou3f3,Wnt7b	5.86782	0.00450209	0.117997
GO:0006693	prostaglandin metabolic process	biological_process	11	4	0.0115274	30	347	15271	Ptgds,Ptgs1,Ptges,Ptgs2	5.86782	0.00450209	0.117997
GO:0008236	serine-type peptidase activity	molecular_function	6	15	0.0457317	312	328	14654	Spink2,Pbp2,Tmprss12,Prss45,Acr,Prss44,Wfdc3,Col28a1,Wfdc8,Wfdc2,Dpp6,St14,Spink8,Serpina1f,C1rb	2.14792	0.004592	0.119657
GO:0005515	protein binding	molecular_function	2	164	0.5	6273	328	14654	Cetn1,Tdrd6,Spag6,Tsnaxip1,Adam2,Gtf2a1l,1110017D15Rik,Pifo,Catsperg2,Piwil1,Spag17,Rfx4,Acr,Dynlrb2,Ttll6,Foxh1,Rpgrip1,Clgn,Spag16,Mak,Ccdc89,Dkkl1,Cct6b,Slc2a3,Iqub,Stk33,Pde1c,Alx1,Ccdc87,Meig1,Ccdc155,Dnajb13,Dnaaf1,Spata17,Prok2,Kndc1,Elfn2,Efhc1,Hormad1,Pfn4,Chgb,Hormad2,Papolb,Dis3l,Mlc1,Hspa2,Brdt,Sycp2,Sycp1,Shank1,Sept12,Fbxo43,Ypel1,Sord,Sycp3,Ptprr,Psmc3ip,Myo1a,Col2a1,Iqcb1,Usp2,Ube…	1.16802	0.00472933	0.122528
GO:0004666	prostaglandin-endoperoxide synthase activity	molecular_function	6	2	0.00609756	5	328	14654	Ptgs1,Ptgs2	17.8707	0.00477644	0.123041
GO:0060662	salivary gland cavitation	biological_process	9	2	0.00576369	5	347	15271	Cdh1,Shh	17.6035	0.00491996	0.123906
GO:0060605	tube lumen cavitation	biological_process	7	2	0.00576369	5	347	15271	Cdh1,Shh	17.6035	0.00491996	0.123906
GO:0048808	male genitalia morphogenesis	biological_process	9	2	0.00576369	5	347	15271	Sycp2,Shh	17.6035	0.00491996	0.123906
GO:0072017	distal tubule development	biological_process	11	2	0.00576369	5	347	15271	Pax2,Pou3f3	17.6035	0.00491996	0.123906
GO:0017171	serine hydrolase activity	molecular_function	4	15	0.0457317	315	328	14654	Spink2,Pbp2,Tmprss12,Prss45,Acr,Prss44,Wfdc3,Col28a1,Wfdc8,Wfdc2,Dpp6,St14,Spink8,Serpina1f,C1rb	2.12747	0.00501002	0.125473
GO:0045104	intermediate filament cytoskeleton organization	biological_process	5	4	0.0115274	31	347	15271	Dsp,Tchh,Krt14,Shh	5.67853	0.00507797	0.126472
GO:0009792	embryo development ending in birth or egg hatching	biological_process	5	24	0.0691643	598	347	15271	Foxh1,Alx1,Hormad1,Zfp42,Tmem107,Col2a1,Cobl,Chst11,Ly6e,Celsr1,Dlk1,Hoxb9,Hoxb7,Hoxb8,Epha2,Pax2,Cdh1,Hoxb4,Rspo3,Hoxb3,Wnt7b,Krt8,Shh,Krt19	1.76623	0.00514465	0.127429
GO:0005516	calmodulin binding	molecular_function	3	9	0.027439	145	328	14654	Pde1c,Spata17,Myo1a,Iqcb1,Myh7,Cnn1,Trpv6,Nrgn,Myh1	2.77304	0.00536081	0.132058
GO:0043218	compact myelin	cellular_component	4	3	0.00795756	16	377	16096	Mag,Pllp,Cdh1	8.00531	0.00568975	0.138178
GO:0016460	myosin II complex	cellular_component	10	3	0.00795756	16	377	16096	Myh7,Myh1,Myh2	8.00531	0.00568975	0.138178
GO:0045103	intermediate filament-based process	biological_process	3	4	0.0115274	32	347	15271	Dsp,Tchh,Krt14,Shh	5.50108	0.0057012	0.138178
GO:0005524	ATP binding	molecular_function	8	46	0.140244	1412	328	14654	Abcc12,Cetn1,Cdkl4,Atp8b3,Gk2,Pbp2,Morc2b,Mak,Mapk15,Cct6b,Stk33,Lrguk,Nme5,Ttll13,Txk,BC030499,Papolb,Hspa2,Hfm1,Kif9,Oas2,D1Pas1,Msh4,Katnal2,Myo1a,Spo11,Ak7,Ube2t,Setx,Ephb1,Erbb4,Ckb,Bmpr1b,Enpp1,Frk,Myh7,Epha2,Erbb3,Actg2,Mapk4,P2rx1,Adcy8,Myh8,Myh1,Myh2,Ckm	1.45548	0.00603871	0.145575
GO:0005913	cell-cell adherens junction	cellular_component	4	5	0.0132626	50	377	16096	Dsp,Dsc2,Des,Cdh1,Pgm5	4.2695	0.00612781	0.146937
GO:0044421	extracellular region part	cellular_component	2	38	0.100796	1064	377	16096	Col28a1,Col2a1,Tnc,Col23a1,Aqp1,Gdf10,Ager,Frem2,Chrd,Fbln2,Enpp1,Lad1,Postn,Gpx3,Spon2,Egfl6,Ptgds,Igfbp5,Col12a1,Cxcl14,Erbb3,Hmcn2,Prom1,Tpt1,Wnt4,Vwa2,St14,Prom2,Ins2,Lcn2,Hpx,Fgb,Wnt7b,Lamc2,Alb,Shh,Lamb3,Sost	1.52482	0.00624544	0.148965
GO:0048729	tissue morphogenesis	biological_process	4	21	0.0605187	509	347	15271	Foxh1,Alx1,Cobl,Tnc,Ly6e,Celsr1,Dsp,Agtr2,Frem2,Chrd,Hoxb7,Myh7,Igfbp5,Epha2,Pax2,Cdh1,Hoxb4,Wnt4,Rspo3,Wnt7b,Shh	1.81568	0.00637199	0.15058
GO:0046323	glucose import	biological_process	9	5	0.0144092	52	347	15271	Slc2a3,Erbb4,Enpp1,Erbb3,Ins2	4.2316	0.00637993	0.15058
GO:0048856	anatomical structure development	biological_process	2	103	0.29683	3639	347	15271	Tdrd6,Spink2,Piwil1,Dpy19l2,Rfx4,D130043K22Rik,Foxh1,Rpgrip1,Spag16,Iqub,Pacrg,Alx1,Trpm1,Ybx2,Dnaaf1,Prok2,Nme5,Kndc1,Txk,Hydin,Hormad1,Hspa2,Wdr35,Tdrd5,Sycp2,Msh4,Ift80,Shank1,Ypel1,Zpbp,Sycp3,Zfp42,Tmem107,Col2a1,Gal3st1,Spo11,Iqcb1,Usp2,Ak7,Ephb1,Cobl,Chst11,Erbb4,Tnc,Aqp1,Tagln2,Myl6,Sema3d,Ly6e,Tnfrsf12a,H2-Aa,Celsr1,Ager,Dsp,Bmpr1b,Agtr2,Cd63,Dlk1,Hoxb9,Frem2,Chrd,Lfng,Jph2,Enpp1,Tubb2b,H…	1.24564	0.00666586	0.155855
GO:0007338	single fertilization	biological_process	5	6	0.0172911	74	347	15271	Atp8b3,Acr,Spesp1,Clgn,Spa17,Zpbp	3.56827	0.00667732	0.155855
GO:0000794	condensed nuclear chromosome	cellular_component	11	6	0.0159151	72	377	16096	Hspa2,Sycp2,Sycp1,Msh4,Sycp3,Tex12	3.55791	0.00676055	0.155855
GO:0043034	costamere	cellular_component	9	3	0.00795756	17	377	16096	Pgm5,Krt8,Krt19	7.5344	0.00679038	0.155855
GO:0016010	dystrophin-associated glycoprotein complex	cellular_component	6	3	0.00795756	17	377	16096	Pgm5,Krt8,Krt19	7.5344	0.00679038	0.155855
GO:0048513	organ development	biological_process	5	70	0.201729	2318	347	15271	Spink2,Rfx4,Foxh1,Rpgrip1,Alx1,Trpm1,Prok2,Nme5,Kndc1,Txk,Hydin,Sycp2,Msh4,Ift80,Col2a1,Spo11,Iqcb1,Usp2,Ak7,Ephb1,Chst11,Erbb4,Tnc,Aqp1,Tagln2,Myl6,Ly6e,H2-Aa,Celsr1,Dsp,Bmpr1b,Agtr2,Hoxb9,Frem2,Chrd,Lfng,Jph2,Enpp1,Hoxb7,Myh7,Hoxb8,Ppl,Igfbp5,Epha2,Ptgs1,Cxcl14,Erbb3,Des,Pax2,Cdh1,Rbm24,Hoxb4,Prom1,Wnt4,Rspo3,Hoxb3,Pou3f3,Ins2,Foxi1,F2rl1,Wnt7b,Atf3,Atp6v1b1,Krt8,Batf3,Shh,Krt19,Ank1,Ptgs2,Mylpf	1.32899	0.00681087	0.155855
GO:0010466	negative regulation of peptidase activity	biological_process	7	12	0.0345821	232	347	15271	Spink2,Pbp2,Wfdc3,Col28a1,Wfdc15a,Wfdc8,Aqp1,Fabp1,Pax2,Wfdc2,Spink8,Serpina1f	2.27631	0.00691421	0.15742
GO:0045545	syndecan binding	molecular_function	3	2	0.00609756	6	328	14654	Tnc,Chrd	14.8923	0.00705897	0.159909
GO:0016529	sarcoplasmic reticulum	cellular_component	8	5	0.0132626	52	377	16096	Pomt1,Jph2,Hrc,Casq1,Ank1	4.10528	0.00723707	0.160588
GO:0021631	optic nerve morphogenesis	biological_process	9	2	0.00576369	6	347	15271	Ephb1,Pax2	14.6695	0.00726939	0.160588
GO:0072298	regulation of metanephric glomerulus development	biological_process	11	2	0.00576369	6	347	15271	Agtr2,Pax2	14.6695	0.00726939	0.160588
GO:2001012	mesenchymal cell differentiation involved in renal system development	biological_process	8	2	0.00576369	6	347	15271	Pax2,Wnt4	14.6695	0.00726939	0.160588
GO:0072161	mesenchymal cell differentiation involved in kidney development	biological_process	9	2	0.00576369	6	347	15271	Pax2,Wnt4	14.6695	0.00726939	0.160588
GO:0019318	hexose metabolic process	biological_process	6	11	0.0317003	205	347	15271	Fbp1,Ldhc,Ldhal6b,Pdha2,Chst1,Sord,Enpp1,Igfbp5,Ins2,Pgm5,Atf3	2.36144	0.00731538	0.160588
GO:0044463	cell projection part	cellular_component	4	25	0.066313	630	377	16096	Odf4,Pifo,Ttll6,Rpgrip1,Spag16,Pacrg,Dnaaf1,Mag,Catsperd,Efhc1,Slc8a2,Wdr35,Shank1,Sept12,Myo1a,Cobl,Erbb4,Aqp1,Wwc1,Grip2,Rasgrf1,Cdh1,Kcnk1,Prom1,Ank1	1.69424	0.0073383	0.160588
GO:0005938	cell cortex	cellular_component	7	10	0.0265252	172	377	16096	Myo1a,Usp2,Cobl,Fabp1,Hmcn2,Mlph,Fgb,Lamc2,Ank1,Myh2	2.48227	0.00739458	0.161038
GO:0001649	osteoblast differentiation	biological_process	5	9	0.0259366	151	347	15271	Ift80,Gdf10,Bmpr1b,Chrd,Igfbp5,Epha2,Wnt4,Wnt7b,Shh	2.62303	0.00765137	0.165829
GO:0001503	ossification	biological_process	3	14	0.0403458	295	347	15271	Ift80,Col2a1,Gdf10,Bmpr1b,Chrd,Enpp1,Igfbp5,Epha2,Wnt4,Wnt7b,Atp6v1b1,Shh,Ptgs2,Sost	2.08855	0.00772918	0.166714
GO:0007517	muscle organ development	biological_process	6	16	0.0461095	357	347	15271	Foxh1,Usp2,Erbb4,Tnc,Tagln2,Myl6,Ly6e,Dsp,Jph2,Myh7,Des,Rbm24,Ins2,Atf3,Shh,Mylpf	1.97238	0.00778645	0.167149
GO:0060688	regulation of morphogenesis of a branching structure	biological_process	5	5	0.0144092	55	347	15271	Agtr2,Hoxb7,Pax2,Cdh1,Shh	4.00079	0.00808226	0.172677
GO:0001539	ciliary or flagellar motility	biological_process	5	3	0.00864553	19	347	15271	Ropn1l,Catsperd,Spa17	6.94873	0.00860215	0.180365
GO:0032862	activation of Rho GTPase activity	biological_process	17	3	0.00864553	19	347	15271	Rasgrf1,Epha2,Arhgef16	6.94873	0.00860215	0.180365
GO:0010677	negative regulation of cellular carbohydrate metabolic process	biological_process	7	3	0.00864553	19	347	15271	Fbp1,Enpp1,Ins2	6.94873	0.00860215	0.180365
GO:0007143	female meiosis	biological_process	9	3	0.00864553	19	347	15271	Sycp2,Sycp3,Lfng	6.94873	0.00860215	0.180365
GO:0010038	response to metal ion	biological_process	4	9	0.0259366	156	347	15271	Fbp1,Pde1c,Sord,Aqp1,S100a16,Cdh1,Crip1,Fgb,Shh	2.53896	0.00937765	0.19482
GO:0006096	glycolysis	biological_process	9	5	0.0144092	57	347	15271	Fbp1,Ldhc,Ldhal6b,Pdha2,Ins2	3.86041	0.00937796	0.19482
GO:0030317	sperm motility	biological_process	5	4	0.0115274	37	347	15271	Spag6,Ldhc,Catsperd,Sord	4.75769	0.00958305	0.197348
GO:0045178	basal part of cell	cellular_component	3	4	0.0106101	36	377	16096	Myo1a,Aqp1,Ager,Cldn4	4.74388	0.00965791	0.197348
GO:0032795	heterotrimeric G-protein binding	molecular_function	4	2	0.00609756	7	328	14654	Cetn1,F2rl1	12.7648	0.00973705	0.197348
GO:0050840	extracellular matrix binding	molecular_function	2	4	0.0121951	38	328	14654	Bcam,Tinagl1,Fbln2,Shh	4.70282	0.00999127	0.197348
GO:0045835	negative regulation of meiosis	biological_process	10	2	0.00576369	7	347	15271	Hormad1,Fbxo43	12.5739	0.010025	0.197348
GO:0072044	collecting duct development	biological_process	8	2	0.00576369	7	347	15271	Pax2,Wnt7b	12.5739	0.010025	0.197348
GO:0030049	muscle filament sliding	biological_process	7	2	0.00576369	7	347	15271	Myl6,Myh7	12.5739	0.010025	0.197348
GO:0048318	axial mesoderm development	biological_process	5	2	0.00576369	7	347	15271	Foxh1,Epha2	12.5739	0.010025	0.197348
GO:0070874	negative regulation of glycogen metabolic process	biological_process	10	2	0.00576369	7	347	15271	Enpp1,Ins2	12.5739	0.010025	0.197348
GO:0010700	negative regulation of norepinephrine secretion	biological_process	10	2	0.00576369	7	347	15271	Agtr2,Ptgs1	12.5739	0.010025	0.197348
GO:0060334	regulation of interferon-gamma-mediated signaling pathway	biological_process	9	2	0.00576369	7	347	15271	Txk,Hpx	12.5739	0.010025	0.197348
GO:0045143	homologous chromosome segregation	biological_process	10	2	0.00576369	7	347	15271	Hormad1,Msh4	12.5739	0.010025	0.197348
GO:0030674	protein binding, bridging	molecular_function	3	6	0.0182927	83	328	14654	Wwc1,Dsp,Tchh,Blnk,Fgb,Ank1	3.22965	0.0107162	0.210037
GO:0048477	oogenesis	biological_process	6	5	0.0144092	59	347	15271	Ybx2,Hormad1,Tdrd5,Bmpr1b,Wnt4	3.72955	0.01081	0.210057
GO:0048646	anatomical structure formation involved in morphogenesis	biological_process	4	48	0.138329	1512	347	15271	Rfx4,Foxh1,Rpgrip1,Spag16,Iqub,Alx1,Trpm1,Dnaaf1,Prok2,Kndc1,Hydin,Wdr35,Ift80,Shank1,Zpbp,Tmem107,Col2a1,Iqcb1,Ak7,Ephb1,Cobl,Chst11,Tnc,Aqp1,Ly6e,Tnfrsf12a,Celsr1,Dsp,Bmpr1b,Agtr2,Chrd,Hoxb7,Myh7,Igfbp5,Epha2,Pax2,Cdh1,Prom1,Wnt4,Rspo3,Ins2,Foxi1,Wnt7b,Atp6v1b1,Krt8,Shh,Krt19,Ptgs2	1.3971	0.0108104	0.210057
GO:0010035	response to inorganic substance	biological_process	3	13	0.037464	277	347	15271	Fbp1,Pde1c,Sord,Aqp1,S100a16,Gpx3,Fabp1,Cdh1,Crip1,Lcn2,Fgb,Krt8,Shh	2.06539	0.010981	0.212457
GO:0016528	sarcoplasm	cellular_component	6	5	0.0132626	58	377	16096	Pomt1,Jph2,Hrc,Casq1,Ank1	3.6806	0.0113914	0.215488
GO:0006090	pyruvate metabolic process	biological_process	8	3	0.00864553	21	347	15271	Ldhc,Pdha2,Mpc1	6.28695	0.0114185	0.215488
GO:0019400	alditol metabolic process	biological_process	6	3	0.00864553	21	347	15271	Gk2,Gdpd4,Sord	6.28695	0.0114185	0.215488
GO:0021602	cranial nerve morphogenesis	biological_process	8	3	0.00864553	21	347	15271	Ephb1,Pax2,Hoxb3	6.28695	0.0114185	0.215488
GO:0070301	cellular response to hydrogen peroxide	biological_process	7	4	0.0115274	39	347	15271	Aqp1,Gpx3,Fabp1,Lcn2	4.51371	0.0115201	0.215488
GO:0060993	kidney morphogenesis	biological_process	8	4	0.0115274	39	347	15271	Agtr2,Pax2,Wnt4,Wnt7b	4.51371	0.0115201	0.215488
GO:0097306	cellular response to alcohol	biological_process	6	4	0.0115274	39	347	15271	Mlc1,Aqp1,Agtr2,Cdh1	4.51371	0.0115201	0.215488
GO:0070252	actin-mediated cell contraction	biological_process	5	4	0.0115274	39	347	15271	Myl6,Dsp,Dsc2,Myh7	4.51371	0.0115201	0.215488
GO:0042383	sarcolemma	cellular_component	5	7	0.0185676	105	377	16096	Aqp1,Des,Pgm5,Krt8,Krt19,Casq1,Ank1	2.84633	0.0117204	0.218328
GO:0001673	male germ cell nucleus	cellular_component	9	3	0.00795756	21	377	16096	Hspa2,Sycp1,Sycp3	6.09928	0.0123951	0.229529
GO:0043236	laminin binding	molecular_function	3	3	0.00914634	22	328	14654	Bcam,Tinagl1,Shh	6.09229	0.0124831	0.229529
GO:0016337	cell-cell adhesion	biological_process	4	14	0.0403458	313	347	15271	Crisp2,Tcam1,Col2a1,Celsr1,Dsp,Bmpr1b,Dsc2,Frem2,Cdh1,Wnt4,Cldn3,Pvrl4,Cdh16,Wnt7b	1.96844	0.012561	0.229529
GO:0021545	cranial nerve development	biological_process	7	4	0.0115274	40	347	15271	Ephb1,Erbb3,Pax2,Hoxb3	4.40086	0.0125762	0.229529
GO:0050432	catecholamine secretion	biological_process	7	4	0.0115274	40	347	15271	Ly6e,Agtr2,Cadps,Ptgs1	4.40086	0.0125762	0.229529
GO:0010951	negative regulation of endopeptidase activity	biological_process	8	11	0.0317003	222	347	15271	Spink2,Pbp2,Wfdc3,Col28a1,Wfdc8,Aqp1,Fabp1,Pax2,Wfdc2,Spink8,Serpina1f	2.18061	0.0128167	0.23231
GO:0090190	positive regulation of branching involved in ureteric bud morphogenesis	biological_process	11	3	0.00864553	22	347	15271	Agtr2,Hoxb7,Pax2	6.00118	0.0130026	0.23231
GO:0072164	mesonephric tubule development	biological_process	10	2	0.00576369	8	347	15271	Pax2,Wnt4	11.0022	0.0131672	0.23231
GO:0048242	epinephrine secretion	biological_process	8	2	0.00576369	8	347	15271	Ly6e,Ptgs1	11.0022	0.0131672	0.23231
GO:0060439	trachea morphogenesis	biological_process	7	2	0.00576369	8	347	15271	Wnt7b,Shh	11.0022	0.0131672	0.23231
GO:0086069	bundle of His cell to Purkinje myocyte communication	biological_process	10	2	0.00576369	8	347	15271	Dsp,Dsc2	11.0022	0.0131672	0.23231
GO:0060330	regulation of response to interferon-gamma	biological_process	7	2	0.00576369	8	347	15271	Txk,Hpx	11.0022	0.0131672	0.23231
GO:0033080	immature T cell proliferation in thymus	biological_process	12	2	0.00576369	8	347	15271	Wnt4,Shh	11.0022	0.0131672	0.23231
GO:0048839	inner ear development	biological_process	8	9	0.0259366	165	347	15271	Col2a1,Celsr1,Frem2,Cxcl14,Pax2,Cdh1,Foxi1,Atp6v1b1,Shh	2.40047	0.0132067	0.23231
GO:0001658	branching involved in ureteric bud morphogenesis	biological_process	9	5	0.0144092	63	347	15271	Agtr2,Hoxb7,Pax2,Wnt4,Shh	3.49275	0.0141078	0.23231
GO:0005996	monosaccharide metabolic process	biological_process	5	11	0.0317003	226	347	15271	Fbp1,Ldhc,Ldhal6b,Pdha2,Chst1,Sord,Enpp1,Igfbp5,Ins2,Pgm5,Atf3	2.14201	0.0144781	0.23231
GO:0045912	negative regulation of carbohydrate metabolic process	biological_process	6	3	0.00864553	23	347	15271	Fbp1,Enpp1,Ins2	5.74026	0.0147058	0.23231
GO:0040020	regulation of meiosis	biological_process	9	3	0.00864553	23	347	15271	Hormad1,Fbxo43,Wnt4	5.74026	0.0147058	0.23231
GO:0048598	embryonic morphogenesis	biological_process	5	20	0.0576369	517	347	15271	Foxh1,Alx1,Tmem107,Col2a1,Cobl,Chst11,Celsr1,Chrd,Hoxb7,Hoxb8,Epha2,Pax2,Hoxb4,Wnt4,Rspo3,Hoxb3,Foxi1,Wnt7b,Atp6v1b1,Shh	1.70246	0.0147545	0.23231
GO:0015844	monoamine transport	biological_process	5	5	0.0144092	64	347	15271	Ly6e,Agtr2,Cadps,Ptgs1,P2rx1	3.43818	0.0150268	0.23231
GO:1901568	fatty acid derivative metabolic process	biological_process	3	5	0.0144092	64	347	15271	Ptgds,Ptgs1,Ptges,Ptgs2,Alox12e	3.43818	0.0150268	0.23231
GO:0006690	icosanoid metabolic process	biological_process	7	5	0.0144092	64	347	15271	Ptgds,Ptgs1,Ptges,Ptgs2,Alox12e	3.43818	0.0150268	0.23231
GO:0014704	intercalated disc	cellular_component	4	4	0.0106101	41	377	16096	Dsp,Des,Pgm5,Myh1	4.16536	0.0151591	0.23231
GO:0021915	neural tube development	biological_process	7	8	0.0230548	141	347	15271	Foxh1,Alx1,Tmem107,Cobl,Celsr1,Epha2,Pax2,Shh	2.49694	0.0152754	0.23231
GO:0035085	cilium axoneme	cellular_component	11	3	0.00795756	23	377	16096	Spag16,Dnaaf1,Wdr35	5.56891	0.015947	0.23231
GO:0097014	microtubule-based flagellar cytoplasm	cellular_component	10	3	0.00795756	23	377	16096	Spag16,Dnaaf1,Wdr35	5.56891	0.015947	0.23231
GO:0004716	receptor signaling protein tyrosine kinase activity	molecular_function	10	2	0.00609756	9	328	14654	Erbb4,Erbb3	9.92818	0.0162055	0.23231
GO:0015245	fatty acid transporter activity	molecular_function	11	2	0.00609756	9	328	14654	Fabp1,Slco2a1	9.92818	0.0162055	0.23231
GO:0043168	anion binding	molecular_function	3	69	0.210366	2411	328	14654	Abcc12,Cetn1,Fbp1,Cdkl4,Atp8b3,Gk2,Pbp2,Morc2b,Mak,Mapk15,Cct6b,Stk33,Pde1c,Lrguk,Nme5,Ttll13,Kndc1,Txk,BC030499,Papolb,Hspa2,Hfm1,Kif9,Oas2,D1Pas1,Msh4,Sept12,Katnal2,Myo1a,Spo11,Ak7,Ube2t,Setx,Ephb1,Erbb4,Col23a1,Adh1,Ckb,Bmpr1b,Chrd,Enpp1,Tubb2b,Frk,Myh7,Postn,Gldc,Gpx3,Arl4c,Ptgds,Rasgrf1,Epha2,Fabp1,Erbb3,Actg2,Gadl1,Mapk4,Arhgef16,Rspo3,Ptges,P2rx1,Lamc2,Alb,Adcy8,Arl5c,Sost,Myh8,Myh1,Myh2,…	1.2786	0.0163576	0.23231
GO:0001501	skeletal system development	biological_process	5	15	0.0432277	356	347	15271	Alx1,Ift80,Col2a1,Chst11,Bmpr1b,Dlk1,Hoxb9,Chrd,Hoxb7,Hoxb8,Epha2,Hoxb4,Hoxb3,Wnt7b,Shh	1.8543	0.0164274	0.23231
GO:0045494	photoreceptor cell maintenance	biological_process	8	3	0.00864553	24	347	15271	Mak,Iqcb1,Prom1	5.50108	0.016529	0.23231
GO:0090189	regulation of branching involved in ureteric bud morphogenesis	biological_process	10	3	0.00864553	24	347	15271	Agtr2,Hoxb7,Pax2	5.50108	0.016529	0.23231
GO:0045987	positive regulation of smooth muscle contraction	biological_process	8	3	0.00864553	24	347	15271	Prok2,Ptgs1,Ptgs2	5.50108	0.016529	0.23231
GO:0031272	regulation of pseudopodium assembly	biological_process	7	2	0.00576369	9	347	15271	F2rl1,Klhl41	9.7797	0.0166771	0.23231
GO:0072163	mesonephric epithelium development	biological_process	9	2	0.00576369	9	347	15271	Pax2,Wnt4	9.7797	0.0166771	0.23231
GO:0061028	establishment of endothelial barrier	biological_process	8	2	0.00576369	9	347	15271	F2rl1,Wnt7b	9.7797	0.0166771	0.23231
GO:0071548	response to dexamethasone stimulus	biological_process	8	2	0.00576369	9	347	15271	Aqp1,Agtr2	9.7797	0.0166771	0.23231
GO:0033079	immature T cell proliferation	biological_process	8	2	0.00576369	9	347	15271	Wnt4,Shh	9.7797	0.0166771	0.23231
GO:0006353	DNA-dependent transcription, termination	biological_process	9	2	0.00576369	9	347	15271	Papolb,Setx	9.7797	0.0166771	0.23231
GO:0048241	epinephrine transport	biological_process	7	2	0.00576369	9	347	15271	Ly6e,Ptgs1	9.7797	0.0166771	0.23231
GO:0071549	cellular response to dexamethasone stimulus	biological_process	10	2	0.00576369	9	347	15271	Aqp1,Agtr2	9.7797	0.0166771	0.23231
GO:0033275	actin-myosin filament sliding	biological_process	6	2	0.00576369	9	347	15271	Myl6,Myh7	9.7797	0.0166771	0.23231
GO:0021554	optic nerve development	biological_process	8	2	0.00576369	9	347	15271	Ephb1,Pax2	9.7797	0.0166771	0.23231
GO:0060675	ureteric bud morphogenesis	biological_process	8	5	0.0144092	66	347	15271	Agtr2,Hoxb7,Pax2,Wnt4,Shh	3.33399	0.0169833	0.23231
GO:0033559	unsaturated fatty acid metabolic process	biological_process	9	5	0.0144092	66	347	15271	Ptgds,Ptgs1,Ptges,Ptgs2,Alox12e	3.33399	0.0169833	0.23231
GO:0031143	pseudopodium	cellular_component	4	2	0.00530504	9	377	16096	F2rl1,Klhl41	9.48777	0.0176647	0.23231
GO:0034451	centriolar satellite	cellular_component	11	2	0.00530504	9	377	16096	Pax2,Krt18	9.48777	0.0176647	0.23231
GO:0044291	cell-cell contact zone	cellular_component	3	4	0.0106101	43	377	16096	Dsp,Des,Pgm5,Myh1	3.97162	0.0178146	0.23231
GO:0014706	striated muscle tissue development	biological_process	5	15	0.0432277	360	347	15271	Foxh1,Usp2,Erbb4,Tnc,Myl6,Ly6e,Dsp,Agtr2,Jph2,Myh7,Rbm24,Ins2,Atf3,Shh,Mylpf	1.83369	0.0179837	0.23231
GO:0005903	brush border	cellular_component	4	5	0.0132626	65	377	16096	Slc9a2,Myo1a,Aqp1,Kcnk1,Prom1	3.28423	0.0180001	0.23231
GO:0097305	response to alcohol	biological_process	4	7	0.0201729	118	347	15271	Mapk15,Mlc1,Aqp1,Adh1,Agtr2,Cdh1,Shh	2.61068	0.0181374	0.23231
GO:1901654	response to ketone	biological_process	4	3	0.00864553	25	347	15271	Aqp1,Adh1,Agtr2	5.28104	0.0184732	0.23231
GO:0055010	ventricular cardiac muscle tissue morphogenesis	biological_process	11	4	0.0115274	45	347	15271	Foxh1,Ly6e,Dsp,Myh7	3.91188	0.0187759	0.23231
GO:0030414	peptidase inhibitor activity	molecular_function	8	9	0.027439	178	328	14654	Spink2,Pbp2,Wfdc3,Col28a1,Wfdc15a,Wfdc8,Wfdc2,Spink8,Serpina1f	2.25894	0.0188978	0.23231
GO:0002009	morphogenesis of an epithelium	biological_process	5	16	0.0461095	396	347	15271	Foxh1,Alx1,Cobl,Tnc,Celsr1,Agtr2,Frem2,Hoxb7,Epha2,Pax2,Cdh1,Hoxb4,Wnt4,Rspo3,Wnt7b,Shh	1.77813	0.0192382	0.23231
GO:0004175	endopeptidase activity	molecular_function	6	24	0.0731707	683	328	14654	Spink2,Adam5,Adam32,Adam2,Pbp2,Tmprss12,Prss45,Acr,Psma8,Prss44,Wfdc3,Col28a1,Adgb,Wfdc8,Aqp1,Fabp1,Pax2,Cdh1,Wfdc2,St14,Spink8,Serpina1f,P2rx1,C1rb	1.5699	0.019613	0.23231
GO:0045121	membrane raft	cellular_component	3	11	0.0291777	230	377	16096	Slc2a3,Mlc1,Tex101,Myo1a,Ephb1,Erbb4,Pllp,Mal,P2rx1,Shh,Ptgs2	2.04193	0.0199583	0.23231
GO:0016775	phosphotransferase activity, nitrogenous group as acceptor	molecular_function	5	2	0.00609756	10	328	14654	Ckb,Ckm	8.93537	0.0199603	0.23231
GO:0006006	glucose metabolic process	biological_process	7	9	0.0259366	177	347	15271	Fbp1,Ldhc,Ldhal6b,Pdha2,Enpp1,Igfbp5,Ins2,Pgm5,Atf3	2.23773	0.0199783	0.23231
GO:0043073	germ cell nucleus	cellular_component	8	3	0.00795756	25	377	16096	Hspa2,Sycp1,Sycp3	5.1234	0.0200119	0.23231
GO:0044424	intracellular part	cellular_component	4	274	0.72679	10899	377	16096	Abcc12,1700074P13Rik,Cetn1,Prdx6b,Tdrd6,Spink2,Fbp1,Ttc30a2,Gykl1,Cdkl4,Atp8b3,Spag6,Spata4,Tsnaxip1,Als2cr12,Adam2,Ldhc,Ldhal6b,Odf4,Spata16,Myl10,Fam50b,Gk2,Pbp2,Cox8c,Gtf2a1l,Mroh4,1110017D15Rik,Pifo,Catsperg2,Piwil1,Spag17,Cers3,Aqp8,Tekt1,Rfx4,D130043K22Rik,Acr,Psma8,Dynlrb2,Ttll6,Spesp1,Foxh1,Csl,Rpgrip1,Clgn,Spag16,Mak,Agbl2,1700029P11Rik,Ccdc89,Mapk15,Cct6b,Slc2a3,Bbox1,Rsph1,Iqub,Ropn1l,…	1.07335	0.0200293	0.23231
GO:0090002	establishment of protein localization to plasma membrane	biological_process	8	4	0.0115274	46	347	15271	Epha2,Wnt4,Arhgef16,Ank1	3.82684	0.0202062	0.23231
GO:0051346	negative regulation of hydrolase activity	biological_process	6	14	0.0403458	333	347	15271	Spink2,Pbp2,Elfn2,Wfdc3,Col28a1,Wfdc15a,Wfdc8,Aqp1,Farp1,Fabp1,Pax2,Wfdc2,Spink8,Serpina1f	1.85021	0.0203852	0.23231
GO:0060484	lung-associated mesenchyme development	biological_process	8	2	0.00576369	10	347	15271	Wnt7b,Shh	8.80173	0.0205365	0.23231
GO:0072182	regulation of nephron tubule epithelial cell differentiation	biological_process	12	2	0.00576369	10	347	15271	Pax2,Prom1	8.80173	0.0205365	0.23231
GO:0060333	interferon-gamma-mediated signaling pathway	biological_process	8	2	0.00576369	10	347	15271	Txk,Hpx	8.80173	0.0205365	0.23231
GO:0051818	disruption of cells of other organism involved in symbiotic interaction	biological_process	5	2	0.00576369	10	347	15271	F2rl1,Alb	8.80173	0.0205365	0.23231
GO:0051883	killing of cells in other organism involved in symbiotic interaction	biological_process	6	2	0.00576369	10	347	15271	F2rl1,Alb	8.80173	0.0205365	0.23231
GO:0048643	positive regulation of skeletal muscle tissue development	biological_process	10	2	0.00576369	10	347	15271	Usp2,Shh	8.80173	0.0205365	0.23231
GO:0035148	tube formation	biological_process	6	7	0.0201729	122	347	15271	Alx1,Cobl,Celsr1,Pax2,Cdh1,Wnt4,Shh	2.52509	0.0213622	0.23231
GO:0006942	regulation of striated muscle contraction	biological_process	7	4	0.0115274	47	347	15271	Dsp,Dsc2,Casq1,Tnnt3	3.74542	0.0217018	0.23231
GO:0043256	laminin complex	cellular_component	6	2	0.00530504	10	377	16096	Lamc2,Lamb3	8.53899	0.0217426	0.23231
GO:0005109	frizzled binding	molecular_function	5	3	0.00914634	27	328	14654	Wnt4,Rspo3,Wnt7b	4.96409	0.0218455	0.23231
GO:0044057	regulation of system process	biological_process	4	19	0.054755	504	347	15271	Prok2,Ypel1,Erbb4,Aqp1,Celsr1,Dsp,Agtr2,Dsc2,Hrc,Myh7,Tnnt1,Rasgrf1,Ptgs1,F2rl1,P2rx1,Casq1,Ptgs2,Tnni2,Tnnt3	1.65906	0.0218559	0.23231
GO:0005891	voltage-gated calcium channel complex	cellular_component	8	3	0.00795756	26	377	16096	Catsperg2,Catsperd,Hspa2	4.92634	0.0222381	0.23231
GO:0001750	photoreceptor outer segment	cellular_component	10	4	0.0106101	46	377	16096	Mak,Iqcb1,Ptgs1,Prom1	3.71261	0.0223106	0.23231
GO:0035379	carbon dioxide transmembrane transporter activity	molecular_function	8	1	0.00304878	1	328	14654	Aqp1	44.6768	0.022383	0.23231
GO:0005055	laminin receptor activity	molecular_function	2	1	0.00304878	1	328	14654	Bcam	44.6768	0.022383	0.23231
GO:0016642	oxidoreductase activity, acting on the CH-NH2 group of donors, disulfide as acceptor	molecular_function	6	1	0.00304878	1	328	14654	Gldc	44.6768	0.022383	0.23231
GO:0033222	xylose binding	molecular_function	4	1	0.00304878	1	328	14654	Slc2a3	44.6768	0.022383	0.23231
GO:0030184	nitric oxide transmembrane transporter activity	molecular_function	8	1	0.00304878	1	328	14654	Aqp1	44.6768	0.022383	0.23231
GO:0003939	L-iditol 2-dehydrogenase activity	molecular_function	7	1	0.00304878	1	328	14654	Sord	44.6768	0.022383	0.23231
GO:0045130	keratan sulfotransferase activity	molecular_function	6	1	0.00304878	1	328	14654	Chst1	44.6768	0.022383	0.23231
GO:0015132	prostaglandin transmembrane transporter activity	molecular_function	14	1	0.00304878	1	328	14654	Slco2a1	44.6768	0.022383	0.23231
GO:0015373	monovalent anion:sodium symporter activity	molecular_function	14	1	0.00304878	1	328	14654	Slc5a5	44.6768	0.022383	0.23231
GO:0004375	glycine dehydrogenase (decarboxylating) activity	molecular_function	7	1	0.00304878	1	328	14654	Gldc	44.6768	0.022383	0.23231
GO:0008507	sodium:iodide symporter activity	molecular_function	15	1	0.00304878	1	328	14654	Slc5a5	44.6768	0.022383	0.23231
GO:0031877	somatostatin receptor binding	molecular_function	6	1	0.00304878	1	328	14654	Shank1	44.6768	0.022383	0.23231
GO:0008336	gamma-butyrobetaine dioxygenase activity	molecular_function	7	1	0.00304878	1	328	14654	Bbox1	44.6768	0.022383	0.23231
GO:0071714	icosanoid transmembrane transporter activity	molecular_function	13	1	0.00304878	1	328	14654	Slco2a1	44.6768	0.022383	0.23231
GO:0001075	RNA polymerase II core promoter sequence-specific DNA binding transcription factor activity involved in preinitiation complex assembly	molecular_function	13	1	0.00304878	1	328	14654	Dach1	44.6768	0.022383	0.23231
GO:0050785	advanced glycation end-product receptor activity	molecular_function	7	1	0.00304878	1	328	14654	Ager	44.6768	0.022383	0.23231
GO:0006007	glucose catabolic process	biological_process	8	5	0.0144092	71	347	15271	Fbp1,Ldhc,Ldhal6b,Pdha2,Ins2	3.0992	0.0225932	0.23231
GO:0070194	synaptonemal complex disassembly	biological_process	6	1	0.00288184	1	347	15271	Hspa2	44.0086	0.0227228	0.23231
GO:0060739	mesenchymal-epithelial cell signaling involved in prostate gland development	biological_process	8	1	0.00288184	1	347	15271	Tnc	44.0086	0.0227228	0.23231
GO:0001897	cytolysis by symbiont of host cells	biological_process	8	1	0.00288184	1	347	15271	Alb	44.0086	0.0227228	0.23231
GO:0061026	cardiac muscle tissue regeneration	biological_process	6	1	0.00288184	1	347	15271	Erbb4	44.0086	0.0227228	0.23231
GO:0001207	histone displacement	biological_process	7	1	0.00288184	1	347	15271	Brdt	44.0086	0.0227228	0.23231
GO:0070961	positive regulation of neutrophil mediated killing of symbiont cell	biological_process	10	1	0.00288184	1	347	15271	F2rl1	44.0086	0.0227228	0.23231
GO:0060035	notochord cell development	biological_process	9	1	0.00288184	1	347	15271	Epha2	44.0086	0.0227228	0.23231
GO:0070963	positive regulation of neutrophil mediated killing of gram-negative bacterium	biological_process	12	1	0.00288184	1	347	15271	F2rl1	44.0086	0.0227228	0.23231
GO:0021919	BMP signaling pathway involved in spinal cord dorsal/ventral patterning	biological_process	12	1	0.00288184	1	347	15271	Chrd	44.0086	0.0227228	0.23231
GO:0021634	optic nerve formation	biological_process	10	1	0.00288184	1	347	15271	Pax2	44.0086	0.0227228	0.23231
GO:0090271	positive regulation of fibroblast growth factor production	biological_process	6	1	0.00288184	1	347	15271	Ptgs2	44.0086	0.0227228	0.23231
GO:0090198	negative regulation of chemokine secretion	biological_process	11	1	0.00288184	1	347	15271	F2rl1	44.0086	0.0227228	0.23231
GO:0019375	galactolipid biosynthetic process	biological_process	8	1	0.00288184	1	347	15271	Gal3st1	44.0086	0.0227228	0.23231
GO:0016332	establishment or maintenance of polarity of embryonic epithelium	biological_process	7	1	0.00288184	1	347	15271	Wnt7b	44.0086	0.0227228	0.23231
GO:0072023	thick ascending limb development	biological_process	12	1	0.00288184	1	347	15271	Pou3f3	44.0086	0.0227228	0.23231
GO:0035378	carbon dioxide transmembrane transport	biological_process	7	1	0.00288184	1	347	15271	Aqp1	44.0086	0.0227228	0.23231
GO:2000062	negative regulation of ureter smooth muscle cell differentiation	biological_process	11	1	0.00288184	1	347	15271	Shh	44.0086	0.0227228	0.23231
GO:0060782	regulation of mesenchymal cell proliferation involved in prostate gland development	biological_process	9	1	0.00288184	1	347	15271	Shh	44.0086	0.0227228	0.23231
GO:0070960	positive regulation of neutrophil mediated cytotoxicity	biological_process	8	1	0.00288184	1	347	15271	F2rl1	44.0086	0.0227228	0.23231
GO:0051039	positive regulation of transcription during meiosis	biological_process	11	1	0.00288184	1	347	15271	Brdt	44.0086	0.0227228	0.23231
GO:0051598	meiotic recombination checkpoint	biological_process	11	1	0.00288184	1	347	15271	Hormad1	44.0086	0.0227228	0.23231
GO:0051309	female meiosis chromosome separation	biological_process	11	1	0.00288184	1	347	15271	Sycp3	44.0086	0.0227228	0.23231
GO:0035377	transepithelial water transport	biological_process	7	1	0.00288184	1	347	15271	Aqp1	44.0086	0.0227228	0.23231
GO:2000595	regulation of optic nerve formation	biological_process	11	1	0.00288184	1	347	15271	Pax2	44.0086	0.0227228	0.23231
GO:0033037	polysaccharide localization	biological_process	3	1	0.00288184	1	347	15271	Chst11	44.0086	0.0227228	0.23231
GO:0014809	regulation of skeletal muscle contraction by regulation of release of sequestered calcium ion	biological_process	16	1	0.00288184	1	347	15271	Casq1	44.0086	0.0227228	0.23231
GO:0016321	female meiosis chromosome segregation	biological_process	10	1	0.00288184	1	347	15271	Sycp3	44.0086	0.0227228	0.23231
GO:0080125	multicellular structure septum development	biological_process	6	1	0.00288184	1	347	15271	Shh	44.0086	0.0227228	0.23231
GO:0046476	glycosylceramide biosynthetic process	biological_process	9	1	0.00288184	1	347	15271	Gal3st1	44.0086	0.0227228	0.23231
GO:0003356	regulation of cilium beat frequency	biological_process	7	1	0.00288184	1	347	15271	Dnaaf1	44.0086	0.0227228	0.23231
GO:0031444	slow-twitch skeletal muscle fiber contraction	biological_process	10	1	0.00288184	1	347	15271	Tnnt1	44.0086	0.0227228	0.23231
GO:0035932	aldosterone secretion	biological_process	12	1	0.00288184	1	347	15271	Agtr2	44.0086	0.0227228	0.23231
GO:0070962	positive regulation of neutrophil mediated killing of bacterium	biological_process	11	1	0.00288184	1	347	15271	F2rl1	44.0086	0.0227228	0.23231
GO:0046314	phosphocreatine biosynthetic process	biological_process	11	1	0.00288184	1	347	15271	Ckm	44.0086	0.0227228	0.23231
GO:0061056	sclerotome development	biological_process	6	1	0.00288184	1	347	15271	Shh	44.0086	0.0227228	0.23231
GO:2000061	regulation of ureter smooth muscle cell differentiation	biological_process	10	1	0.00288184	1	347	15271	Shh	44.0086	0.0227228	0.23231
GO:0006117	acetaldehyde metabolic process	biological_process	4	1	0.00288184	1	347	15271	Adh1	44.0086	0.0227228	0.23231
GO:0042396	phosphagen biosynthetic process	biological_process	10	1	0.00288184	1	347	15271	Ckm	44.0086	0.0227228	0.23231
GO:2000357	negative regulation of kidney smooth muscle cell differentiation	biological_process	11	1	0.00288184	1	347	15271	Shh	44.0086	0.0227228	0.23231
GO:0019527	pentitol catabolic process	biological_process	8	1	0.00288184	1	347	15271	Sord	44.0086	0.0227228	0.23231
GO:0002077	acrosome matrix dispersal	biological_process	10	1	0.00288184	1	347	15271	Acr	44.0086	0.0227228	0.23231
GO:0021650	vestibulocochlear nerve formation	biological_process	10	1	0.00288184	1	347	15271	Pax2	44.0086	0.0227228	0.23231
GO:2000180	negative regulation of androgen biosynthetic process	biological_process	9	1	0.00288184	1	347	15271	Wnt4	44.0086	0.0227228	0.23231
GO:2000063	positive regulation of ureter smooth muscle cell differentiation	biological_process	11	1	0.00288184	1	347	15271	Shh	44.0086	0.0227228	0.23231
GO:0046186	acetaldehyde biosynthetic process	biological_process	5	1	0.00288184	1	347	15271	Adh1	44.0086	0.0227228	0.23231
GO:1900004	negative regulation of serine-type endopeptidase activity	biological_process	9	1	0.00288184	1	347	15271	Spink2	44.0086	0.0227228	0.23231
GO:1900135	positive regulation of renin secretion into blood stream	biological_process	15	1	0.00288184	1	347	15271	F2rl1	44.0086	0.0227228	0.23231
GO:2000356	regulation of kidney smooth muscle cell differentiation	biological_process	10	1	0.00288184	1	347	15271	Shh	44.0086	0.0227228	0.23231
GO:2000225	negative regulation of testosterone biosynthetic process	biological_process	10	1	0.00288184	1	347	15271	Wnt4	44.0086	0.0227228	0.23231
GO:0072024	macula densa development	biological_process	9	1	0.00288184	1	347	15271	Pou3f3	44.0086	0.0227228	0.23231
GO:0043000	Golgi to plasma membrane CFTR protein transport	biological_process	10	1	0.00288184	1	347	15271	Krt18	44.0086	0.0227228	0.23231
GO:0006682	galactosylceramide biosynthetic process	biological_process	10	1	0.00288184	1	347	15271	Gal3st1	44.0086	0.0227228	0.23231
GO:2000358	positive regulation of kidney smooth muscle cell differentiation	biological_process	11	1	0.00288184	1	347	15271	Shh	44.0086	0.0227228	0.23231
GO:0006062	sorbitol catabolic process	biological_process	9	1	0.00288184	1	347	15271	Sord	44.0086	0.0227228	0.23231
GO:0061360	optic chiasma development	biological_process	9	1	0.00288184	1	347	15271	Pax2	44.0086	0.0227228	0.23231
GO:0044179	hemolysis in other organism	biological_process	7	1	0.00288184	1	347	15271	Alb	44.0086	0.0227228	0.23231
GO:0035926	chemokine (C-C motif) ligand 2 secretion	biological_process	10	1	0.00288184	1	347	15271	F2rl1	44.0086	0.0227228	0.23231
GO:0019516	lactate oxidation	biological_process	9	1	0.00288184	1	347	15271	Ldhc	44.0086	0.0227228	0.23231
GO:0019836	hemolysis by symbiont of host erythrocytes	biological_process	9	1	0.00288184	1	347	15271	Alb	44.0086	0.0227228	0.23231
GO:0046959	habituation	biological_process	9	1	0.00288184	1	347	15271	Shank1	44.0086	0.0227228	0.23231
GO:0051164	L-xylitol metabolic process	biological_process	8	1	0.00288184	1	347	15271	Sord	44.0086	0.0227228	0.23231
GO:0021648	vestibulocochlear nerve morphogenesis	biological_process	9	1	0.00288184	1	347	15271	Pax2	44.0086	0.0227228	0.23231
GO:1900003	regulation of serine-type endopeptidase activity	biological_process	8	1	0.00288184	1	347	15271	Spink2	44.0086	0.0227228	0.23231
GO:0061369	negative regulation of testicular blood vessel morphogenesis	biological_process	11	1	0.00288184	1	347	15271	Wnt4	44.0086	0.0227228	0.23231
GO:0043311	positive regulation of eosinophil degranulation	biological_process	12	1	0.00288184	1	347	15271	F2rl1	44.0086	0.0227228	0.23231
GO:0072233	metanephric thick ascending limb development	biological_process	13	1	0.00288184	1	347	15271	Pou3f3	44.0086	0.0227228	0.23231
GO:0060783	mesenchymal smoothened signaling pathway involved in prostate gland development	biological_process	9	1	0.00288184	1	347	15271	Shh	44.0086	0.0227228	0.23231
GO:0007502	digestive tract mesoderm development	biological_process	5	1	0.00288184	1	347	15271	Shh	44.0086	0.0227228	0.23231
GO:0050893	sensory processing	biological_process	6	1	0.00288184	1	347	15271	Shank1	44.0086	0.0227228	0.23231
GO:2000066	positive regulation of cortisol biosynthetic process	biological_process	11	1	0.00288184	1	347	15271	Wnt4	44.0086	0.0227228	0.23231
GO:0060629	regulation of homologous chromosome segregation	biological_process	11	1	0.00288184	1	347	15271	Hormad1	44.0086	0.0227228	0.23231
GO:0046534	positive regulation of photoreceptor cell differentiation	biological_process	11	1	0.00288184	1	347	15271	Shh	44.0086	0.0227228	0.23231
GO:0031945	positive regulation of glucocorticoid metabolic process	biological_process	8	1	0.00288184	1	347	15271	Wnt4	44.0086	0.0227228	0.23231
GO:0051715	cytolysis in other organism	biological_process	6	1	0.00288184	1	347	15271	Alb	44.0086	0.0227228	0.23231
GO:0006931	substrate-dependent cell migration, cell attachment to substrate	biological_process	7	1	0.00288184	1	347	15271	Tnfrsf12a	44.0086	0.0227228	0.23231
GO:0050894	determination of affect	biological_process	7	1	0.00288184	1	347	15271	Shank1	44.0086	0.0227228	0.23231
GO:0009635	response to herbicide	biological_process	4	1	0.00288184	1	347	15271	Lcn2	44.0086	0.0227228	0.23231
GO:0019407	hexitol catabolic process	biological_process	8	1	0.00288184	1	347	15271	Sord	44.0086	0.0227228	0.23231
GO:0071286	cellular response to magnesium ion	biological_process	7	1	0.00288184	1	347	15271	Fbp1	44.0086	0.0227228	0.23231
GO:0019519	pentitol metabolic process	biological_process	7	1	0.00288184	1	347	15271	Sord	44.0086	0.0227228	0.23231
GO:0019405	alditol catabolic process	biological_process	7	1	0.00288184	1	347	15271	Sord	44.0086	0.0227228	0.23231
GO:2000597	positive regulation of optic nerve formation	biological_process	12	1	0.00288184	1	347	15271	Pax2	44.0086	0.0227228	0.23231
GO:0072218	metanephric ascending thin limb development	biological_process	13	1	0.00288184	1	347	15271	Pou3f3	44.0086	0.0227228	0.23231
GO:0031271	lateral pseudopodium assembly	biological_process	6	1	0.00288184	1	347	15271	Klhl41	44.0086	0.0227228	0.23231
GO:0090251	protein localization involved in establishment of planar polarity	biological_process	8	1	0.00288184	1	347	15271	Celsr1	44.0086	0.0227228	0.23231
GO:2000181	negative regulation of blood vessel morphogenesis	biological_process	10	1	0.00288184	1	347	15271	Wnt4	44.0086	0.0227228	0.23231
GO:0000705	achiasmate meiosis I	biological_process	10	1	0.00288184	1	347	15271	Sycp3	44.0086	0.0227228	0.23231
GO:0085018	maintenance of symbiont-containing vacuole by host	biological_process	6	1	0.00288184	1	347	15271	Aqp1	44.0086	0.0227228	0.23231
GO:0072206	metanephric juxtaglomerular apparatus development	biological_process	9	1	0.00288184	1	347	15271	Pou3f3	44.0086	0.0227228	0.23231
GO:0052331	hemolysis in other organism involved in symbiotic interaction	biological_process	8	1	0.00288184	1	347	15271	Alb	44.0086	0.0227228	0.23231
GO:0061189	positive regulation of sclerotome development	biological_process	8	1	0.00288184	1	347	15271	Shh	44.0086	0.0227228	0.23231
GO:0061190	regulation of sclerotome development	biological_process	7	1	0.00288184	1	347	15271	Shh	44.0086	0.0227228	0.23231
GO:0072021	ascending thin limb development	biological_process	12	1	0.00288184	1	347	15271	Pou3f3	44.0086	0.0227228	0.23231
GO:0072060	outer medullary collecting duct development	biological_process	9	1	0.00288184	1	347	15271	Wnt7b	44.0086	0.0227228	0.23231
GO:0051160	L-xylitol catabolic process	biological_process	9	1	0.00288184	1	347	15271	Sord	44.0086	0.0227228	0.23231
GO:0035931	mineralocorticoid secretion	biological_process	11	1	0.00288184	1	347	15271	Agtr2	44.0086	0.0227228	0.23231
GO:0060781	mesenchymal cell proliferation involved in prostate gland development	biological_process	8	1	0.00288184	1	347	15271	Shh	44.0086	0.0227228	0.23231
GO:0051801	cytolysis in other organism involved in symbiotic interaction	biological_process	7	1	0.00288184	1	347	15271	Alb	44.0086	0.0227228	0.23231
GO:0000238	zygotene	biological_process	11	1	0.00288184	1	347	15271	Spo11	44.0086	0.0227228	0.23231
GO:0031275	regulation of lateral pseudopodium assembly	biological_process	8	1	0.00288184	1	347	15271	Klhl41	44.0086	0.0227228	0.23231
GO:0031948	positive regulation of glucocorticoid biosynthetic process	biological_process	10	1	0.00288184	1	347	15271	Wnt4	44.0086	0.0227228	0.23231
GO:0060034	notochord cell differentiation	biological_process	8	1	0.00288184	1	347	15271	Epha2	44.0086	0.0227228	0.23231
GO:0072227	metanephric macula densa development	biological_process	10	1	0.00288184	1	347	15271	Pou3f3	44.0086	0.0227228	0.23231
GO:0051445	regulation of meiotic cell cycle	biological_process	5	3	0.00864553	27	347	15271	Hormad1,Fbxo43,Wnt4	4.88985	0.0227259	0.23231
GO:0032856	activation of Ras GTPase activity	biological_process	16	3	0.00864553	27	347	15271	Rasgrf1,Epha2,Arhgef16	4.88985	0.0227259	0.23231
GO:0033209	tumor necrosis factor-mediated signaling pathway	biological_process	8	3	0.00864553	27	347	15271	F2rl1,Krt18,Krt8	4.88985	0.0227259	0.23231
GO:0090150	establishment of protein localization to membrane	biological_process	7	4	0.0115274	48	347	15271	Epha2,Wnt4,Arhgef16,Ank1	3.66739	0.0232634	0.234636
GO:0006940	regulation of smooth muscle contraction	biological_process	7	4	0.0115274	48	347	15271	Prok2,Ptgs1,P2rx1,Ptgs2	3.66739	0.0232634	0.234636
GO:0097227	sperm annulus	cellular_component	10	1	0.00265252	1	377	16096	2016-09-12	42.695	0.023422	0.234636
GO:0005595	collagen type XII	cellular_component	7	1	0.00265252	1	377	16096	Col12a1	42.695	0.023422	0.234636
GO:0031240	external side of cell outer membrane	cellular_component	7	1	0.00265252	1	377	16096	P2rx1	42.695	0.023422	0.234636
GO:0033018	sarcoplasmic reticulum lumen	cellular_component	10	1	0.00265252	1	377	16096	Casq1	42.695	0.023422	0.234636
GO:0014802	terminal cisterna	cellular_component	9	1	0.00265252	1	377	16096	Casq1	42.695	0.023422	0.234636
GO:0005585	collagen type II	cellular_component	6	1	0.00265252	1	377	16096	Col2a1	42.695	0.023422	0.234636
GO:0014804	terminal cisterna lumen	cellular_component	11	1	0.00265252	1	377	16096	Casq1	42.695	0.023422	0.234636
GO:0043167	ion binding	molecular_function	2	138	0.420732	5373	328	14654	Abcc12,Cetn1,Adam5,Adam32,Fbp1,Cdkl4,Atp8b3,Prps1l1,Adam2,Myl10,Gk2,Pbp2,Morc2b,Zmynd10,Clgn,Mak,Agbl2,Mapk15,Cct6b,Bbox1,Fhl4,Stk33,Pde1c,Rnf32,Kdm4d,Ccdc155,Lrguk,Phf7,Nme5,Ttll13,Kndc1,Tktl2,Txk,Efhc1,BC030499,Gdpd4,Papolb,Zfp382,Hspa2,Hfm1,Kif9,Zfp820,Dmrtc2,Adgb,Oas2,D1Pas1,Msh4,Sept12,Fbxo43,Katnal2,Zfand4,Sord,Cyct,Zfy2,Ankef1,Myo1a,Zfp42,Efcab2,Pomt1,Col2a1,Spo11,Usp2,Ak7,Zfy1,Ube2t,Setx,…	1.14748	0.0235989	0.235885
GO:0016702	oxidoreductase activity, acting on single donors with incorporation of molecular oxygen, incorporation of two atoms of oxygen	molecular_function	6	5	0.0152439	73	328	14654	Bbox1,Kdm4d,Ptgs1,Ptgs2,Alox12e	3.06006	0.0237316	0.236686
GO:0007548	sex differentiation	biological_process	4	10	0.0288184	213	347	15271	Spink2,Dmrtc2,Sycp2,Msh4,Spo11,Bmpr1b,Lfng,Dach1,Wnt4,Shh	2.06613	0.0239986	0.238487
GO:0005523	tropomyosin binding	molecular_function	4	2	0.00609756	11	328	14654	Tnnt1,Tnnt3	8.12306	0.0240395	0.238487
GO:0015298	solute:cation antiporter activity	molecular_function	10	3	0.00914634	28	328	14654	Slc9a2,Slc8a2,Slc9b1	4.7868	0.0240709	0.238487
GO:0044724	single-organism carbohydrate catabolic process	biological_process	5	6	0.0172911	98	347	15271	Fbp1,Ldhc,Ldhal6b,Pdha2,Sord,Ins2	2.69441	0.0242309	0.239208
GO:0022607	cellular component assembly	biological_process	3	42	0.121037	1356	347	15271	Fbp1,1110017D15Rik,Clgn,Spag16,Kctd19,Dnaaf1,Nme5,Hydin,Hormad1,Mlc1,Wdr35,Tsga10,Tdrd5,Sycp1,Msh4,Shank1,Ndufaf3,Sycp3,Myo1a,Tmem107,Iqcb1,Ak7,Ephb1,Cobl,Col23a1,Aqp1,Tubb2b,Pcbd1,Cadps,Gpx3,Epha2,Dach1,Hrk,Cdh1,Ins2,Lcn2,Krt14,F2rl1,Fgb,P2rx1,Sost,Klhl41	1.3631	0.0242498	0.239208
GO:0060537	muscle tissue development	biological_process	4	15	0.0432277	374	347	15271	Foxh1,Usp2,Erbb4,Tnc,Myl6,Ly6e,Dsp,Agtr2,Jph2,Myh7,Rbm24,Ins2,Atf3,Shh,Mylpf	1.76505	0.0243315	0.239222
GO:0005874	microtubule	cellular_component	9	13	0.0344828	299	377	16096	Spag6,Spag17,Tekt1,Dynlrb2,Spag16,Dnaic1,Ptpn20,Kif9,Slc8a2,Katnal2,Tubb2b,Mlph,Mid1	1.8563	0.0243573	0.239222
GO:0044767	single-organism developmental process	biological_process	2	92	0.26513	3356	347	15271	Tdrd6,Spink2,Piwil1,Dpy19l2,Rfx4,D130043K22Rik,Foxh1,Rpgrip1,Spag16,Iqub,Pacrg,Alx1,Trpm1,Ybx2,Dnaaf1,Prok2,Ifi27l2a,Nme5,Kndc1,Txk,Hydin,Hormad1,Hspa2,Wdr35,Tdrd5,Sycp2,Msh4,Ift80,Shank1,Zpbp,Sycp3,Zfp42,Tmem107,Col2a1,Spo11,Iqcb1,Usp2,Ak7,Ephb1,Cobl,Chst11,Erbb4,Tnc,Aqp1,Tagln2,Myl6,Ly6e,Tnfrsf12a,H2-Aa,Celsr1,Ager,Dsp,Bmpr1b,Agtr2,Dlk1,Hoxb9,Frem2,Chrd,Lfng,Jph2,Hoxb7,Myh7,Hoxb8,Rasgrf1,Igfbp5…	1.20643	0.0245708	0.240794
GO:0031269	pseudopodium assembly	biological_process	5	2	0.00576369	11	347	15271	F2rl1,Klhl41	8.00157	0.0247278	0.241609
GO:0046324	regulation of glucose import	biological_process	10	4	0.0115274	49	347	15271	Erbb4,Enpp1,Erbb3,Ins2	3.59254	0.0248915	0.241609
GO:0003229	ventricular cardiac muscle tissue development	biological_process	9	4	0.0115274	49	347	15271	Foxh1,Ly6e,Dsp,Myh7	3.59254	0.0248915	0.241609
GO:0051937	catecholamine transport	biological_process	6	4	0.0115274	49	347	15271	Ly6e,Agtr2,Cadps,Ptgs1	3.59254	0.0248915	0.241609
GO:0005815	microtubule organizing center	cellular_component	9	13	0.0344828	300	377	16096	Cetn1,Pifo,Ttll6,Mak,Wdr35,Ift80,Ccdc92,Iqcb1,Usp2,Rap1gap2,Pax2,Mlph,Krt18	1.85011	0.0249429	0.241609
GO:0016701	oxidoreductase activity, acting on single donors with incorporation of molecular oxygen	molecular_function	5	5	0.0152439	74	328	14654	Bbox1,Kdm4d,Ptgs1,Ptgs2,Alox12e	3.0187	0.0250013	0.241609
GO:0072210	metanephric nephron development	biological_process	9	3	0.00864553	28	347	15271	Agtr2,Pax2,Wnt4	4.71521	0.0250348	0.241609
GO:0007156	homophilic cell adhesion	biological_process	5	5	0.0144092	73	347	15271	Celsr1,Dsc2,Frem2,Cdh1,Cdh16	3.01429	0.0251363	0.241609
GO:0072659	protein localization to plasma membrane	biological_process	7	5	0.0144092	73	347	15271	Epha2,Cdh1,Wnt4,Arhgef16,Ank1	3.01429	0.0251363	0.241609
GO:0008233	peptidase activity	molecular_function	4	30	0.0914634	924	328	14654	Spink2,Adam5,Adam32,Adam2,Pbp2,Tmprss12,Prss45,Acr,Psma8,Agbl2,Prss44,Wfdc3,Col28a1,Adgb,Wfdc15a,Usp2,Wfdc8,Aqp1,Tinagl1,Fabp1,Pax2,Cdh1,Wfdc2,Dpp6,St14,Spink8,Serpina1f,P2rx1,Shh,C1rb	1.45055	0.0259485	0.248885
GO:0043186	P granule	cellular_component	8	2	0.00530504	11	377	16096	Tdrd6,Tdrd5	7.76272	0.0261679	0.249397
GO:0045495	pole plasm	cellular_component	6	2	0.00530504	11	377	16096	Tdrd6,Tdrd5	7.76272	0.0261679	0.249397
GO:0060293	germ plasm	cellular_component	7	2	0.00530504	11	377	16096	Tdrd6,Tdrd5	7.76272	0.0261679	0.249397
GO:0019320	hexose catabolic process	biological_process	7	5	0.0144092	74	347	15271	Fbp1,Ldhc,Ldhal6b,Pdha2,Ins2	2.97356	0.0264739	0.251424
GO:0045137	development of primary sexual characteristics	biological_process	5	9	0.0259366	186	347	15271	Spink2,Sycp2,Msh4,Spo11,Bmpr1b,Lfng,Dach1,Wnt4,Shh	2.12945	0.0264921	0.251424
GO:0007009	plasma membrane organization	biological_process	5	6	0.0172911	101	347	15271	Epha2,Cdh1,Wnt4,Arhgef16,Ank1,Myh2	2.61437	0.0275944	0.260787
GO:0009913	epidermal cell differentiation	biological_process	7	6	0.0172911	101	347	15271	Dsp,Ppl,Epha2,Ptgs1,Foxi1,Ptgs2	2.61437	0.0275944	0.260787
GO:0005912	adherens junction	cellular_component	3	7	0.0185676	125	377	16096	Dsp,Dsc2,Epha2,Des,Cdh1,Pgm5,Pvrl4	2.39092	0.0277661	0.261861
GO:0005622	intracellular	cellular_component	3	277	0.734748	11088	377	16096	Abcc12,1700074P13Rik,Cetn1,Prdx6b,Tdrd6,Spink2,Fbp1,Ttc30a2,Gykl1,Cdkl4,Atp8b3,Spag6,Spata4,Tsnaxip1,Als2cr12,Adam2,Ldhc,Ldhal6b,Odf4,Spata16,Myl10,Fam50b,Gk2,Pbp2,Cox8c,Gtf2a1l,Mroh4,1110017D15Rik,Pifo,Catsperg2,Piwil1,Spag17,Cers3,Aqp8,Tekt1,Rfx4,D130043K22Rik,Acr,Psma8,Dynlrb2,Ttll6,Spesp1,Foxh1,Csl,Rpgrip1,Clgn,Spag16,Mak,Agbl2,1700029P11Rik,Ccdc89,Mapk15,Cct6b,Slc2a3,Bbox1,Rsph1,Iqub,Ropn1l,…	1.0666	0.0280553	0.264036
GO:0065010	extracellular membrane-bounded organelle	cellular_component	4	5	0.0132626	73	377	16096	Aqp1,Col12a1,Prom1,Prom2,Alb	2.92431	0.0281795	0.264103
GO:0043230	extracellular organelle	cellular_component	3	5	0.0132626	73	377	16096	Aqp1,Col12a1,Prom1,Prom2,Alb	2.92431	0.0281795	0.264103
GO:0015250	water channel activity	molecular_function	10	2	0.00609756	12	328	14654	Aqp8,Aqp1	7.44614	0.0284266	0.265865
GO:0032555	purine ribonucleotide binding	molecular_function	6	55	0.167683	1910	328	14654	Abcc12,Cetn1,Fbp1,Cdkl4,Atp8b3,Gk2,Pbp2,Morc2b,Mak,Mapk15,Cct6b,Stk33,Pde1c,Lrguk,Nme5,Ttll13,Kndc1,Txk,BC030499,Papolb,Hspa2,Hfm1,Kif9,Oas2,D1Pas1,Msh4,Sept12,Katnal2,Myo1a,Spo11,Ak7,Ube2t,Setx,Ephb1,Erbb4,Ckb,Bmpr1b,Enpp1,Tubb2b,Frk,Myh7,Arl4c,Rasgrf1,Epha2,Erbb3,Actg2,Mapk4,Arhgef16,P2rx1,Adcy8,Arl5c,Myh8,Myh1,Myh2,Ckm	1.28651	0.028659	0.266148
GO:0051213	dioxygenase activity	molecular_function	5	5	0.0152439	77	328	14654	Bbox1,Kdm4d,Ptgs1,Ptgs2,Alox12e	2.90109	0.0290687	0.266148
GO:0050891	multicellular organismal water homeostasis	biological_process	6	2	0.00576369	12	347	15271	Aqp1,Cdh1	7.33477	0.029234	0.266148
GO:0072160	nephron tubule epithelial cell differentiation	biological_process	11	2	0.00576369	12	347	15271	Pax2,Prom1	7.33477	0.029234	0.266148
GO:0001823	mesonephros development	biological_process	8	2	0.00576369	12	347	15271	Pax2,Wnt4	7.33477	0.029234	0.266148
GO:0071320	cellular response to cAMP	biological_process	7	2	0.00576369	12	347	15271	Aqp1,Igfbp5	7.33477	0.029234	0.266148
GO:2000696	regulation of epithelial cell differentiation involved in kidney development	biological_process	10	2	0.00576369	12	347	15271	Pax2,Prom1	7.33477	0.029234	0.266148
GO:0090192	regulation of glomerulus development	biological_process	10	2	0.00576369	12	347	15271	Agtr2,Pax2	7.33477	0.029234	0.266148
GO:0086005	regulation of ventricular cardiac muscle cell action potential	biological_process	11	2	0.00576369	12	347	15271	Dsp,Dsc2	7.33477	0.029234	0.266148
GO:0031268	pseudopodium organization	biological_process	4	2	0.00576369	12	347	15271	F2rl1,Klhl41	7.33477	0.029234	0.266148
GO:0033604	negative regulation of catecholamine secretion	biological_process	9	2	0.00576369	12	347	15271	Agtr2,Ptgs1	7.33477	0.029234	0.266148
GO:0071285	cellular response to lithium ion	biological_process	7	2	0.00576369	12	347	15271	Cdh1,Shh	7.33477	0.029234	0.266148
GO:0060074	synapse maturation	biological_process	6	2	0.00576369	12	347	15271	Shank1,Erbb4	7.33477	0.029234	0.266148
GO:0046365	monosaccharide catabolic process	biological_process	6	5	0.0144092	76	347	15271	Fbp1,Ldhc,Ldhal6b,Pdha2,Ins2	2.89531	0.0292834	0.266148
GO:0035639	purine ribonucleoside triphosphate binding	molecular_function	4	50	0.152439	1714	328	14654	Abcc12,Cetn1,Cdkl4,Atp8b3,Gk2,Pbp2,Morc2b,Mak,Mapk15,Cct6b,Stk33,Lrguk,Nme5,Ttll13,Txk,BC030499,Papolb,Hspa2,Hfm1,Kif9,Oas2,D1Pas1,Msh4,Sept12,Katnal2,Myo1a,Spo11,Ak7,Ube2t,Setx,Ephb1,Erbb4,Ckb,Bmpr1b,Enpp1,Tubb2b,Frk,Myh7,Arl4c,Epha2,Erbb3,Actg2,Mapk4,P2rx1,Adcy8,Arl5c,Myh8,Myh1,Myh2,Ckm	1.30329	0.0297577	0.269915
GO:0016052	carbohydrate catabolic process	biological_process	4	6	0.0172911	103	347	15271	Fbp1,Ldhc,Ldhal6b,Pdha2,Sord,Ins2	2.56361	0.0300002	0.270734
GO:0055081	anion homeostasis	biological_process	6	3	0.00864553	30	347	15271	Ckb,Enpp1,Ins2	4.40086	0.0300166	0.270734
GO:0032388	positive regulation of intracellular transport	biological_process	7	7	0.0201729	131	347	15271	Mlc1,Tex101,Erbb4,Tmem30b,Cdh1,Shh,Ptgs2	2.35161	0.0300282	0.270734
GO:0071248	cellular response to metal ion	biological_process	6	4	0.0115274	52	347	15271	Fbp1,Aqp1,Cdh1,Shh	3.38528	0.0301805	0.271269
GO:0017076	purine nucleotide binding	molecular_function	5	55	0.167683	1916	328	14654	Abcc12,Cetn1,Fbp1,Cdkl4,Atp8b3,Gk2,Pbp2,Morc2b,Mak,Mapk15,Cct6b,Stk33,Pde1c,Lrguk,Nme5,Ttll13,Kndc1,Txk,BC030499,Papolb,Hspa2,Hfm1,Kif9,Oas2,D1Pas1,Msh4,Sept12,Katnal2,Myo1a,Spo11,Ak7,Ube2t,Setx,Ephb1,Erbb4,Ckb,Bmpr1b,Enpp1,Tubb2b,Frk,Myh7,Arl4c,Rasgrf1,Epha2,Erbb3,Actg2,Mapk4,Arhgef16,P2rx1,Adcy8,Arl5c,Myh8,Myh1,Myh2,Ckm	1.28248	0.0302079	0.271269
GO:0003729	mRNA binding	molecular_function	5	6	0.0182927	105	328	14654	Pabpc2,Piwil1,Ybx2,Rps26,Srrm4,Rbm24	2.55296	0.0305312	0.273627
GO:0048705	skeletal system morphogenesis	biological_process	7	9	0.0259366	191	347	15271	Alx1,Ift80,Col2a1,Chst11,Bmpr1b,Hoxb7,Hoxb8,Hoxb4,Hoxb3	2.07371	0.0306975	0.274313
GO:0008037	cell recognition	biological_process	3	5	0.0144092	77	347	15271	Atp8b3,Acr,Clgn,Spa17,Zpbp	2.8577	0.030756	0.274313
GO:0052547	regulation of peptidase activity	biological_process	6	14	0.0403458	352	347	15271	Spink2,Pbp2,Wfdc3,Col28a1,Wfdc15a,Wfdc8,Aqp1,Fabp1,Pax2,Cdh1,Wfdc2,Spink8,Serpina1f,P2rx1	1.75034	0.0307903	0.274313
GO:0043220	Schmidt-Lanterman incisure	cellular_component	5	2	0.00530504	12	377	16096	Mag,Cdh1	7.11583	0.0309223	0.274946
GO:0005504	fatty acid binding	molecular_function	6	3	0.00914634	31	328	14654	Ptgds,Fabp1,Alb	4.32356	0.0314533	0.279117
GO:0043583	ear development	biological_process	7	9	0.0259366	192	347	15271	Col2a1,Celsr1,Frem2,Cxcl14,Pax2,Cdh1,Foxi1,Atp6v1b1,Shh	2.06291	0.0315914	0.279792
GO:0048592	eye morphogenesis	biological_process	8	7	0.0201729	133	347	15271	Rpgrip1,Trpm1,Ephb1,Aqp1,Epha2,Pax2,Prom1	2.31624	0.0322338	0.284921
GO:1901681	sulfur compound binding	molecular_function	2	8	0.0243902	165	328	14654	Col23a1,Chrd,Postn,Gpx3,Rspo3,Ptges,Lamc2,Sost	2.16615	0.0323644	0.285029
GO:0032550	purine ribonucleoside binding	molecular_function	5	54	0.164634	1884	328	14654	Abcc12,Cetn1,Fbp1,Cdkl4,Atp8b3,Gk2,Pbp2,Morc2b,Mak,Mapk15,Cct6b,Stk33,Lrguk,Nme5,Ttll13,Kndc1,Txk,BC030499,Papolb,Hspa2,Hfm1,Kif9,Oas2,D1Pas1,Msh4,Sept12,Katnal2,Myo1a,Spo11,Ak7,Ube2t,Setx,Ephb1,Erbb4,Ckb,Bmpr1b,Enpp1,Tubb2b,Frk,Myh7,Arl4c,Rasgrf1,Epha2,Erbb3,Actg2,Mapk4,Arhgef16,P2rx1,Adcy8,Arl5c,Myh8,Myh1,Myh2,Ckm	1.28055	0.0324572	0.285029
GO:0032553	ribonucleotide binding	molecular_function	5	55	0.167683	1925	328	14654	Abcc12,Cetn1,Fbp1,Cdkl4,Atp8b3,Gk2,Pbp2,Morc2b,Mak,Mapk15,Cct6b,Stk33,Pde1c,Lrguk,Nme5,Ttll13,Kndc1,Txk,BC030499,Papolb,Hspa2,Hfm1,Kif9,Oas2,D1Pas1,Msh4,Sept12,Katnal2,Myo1a,Spo11,Ak7,Ube2t,Setx,Ephb1,Erbb4,Ckb,Bmpr1b,Enpp1,Tubb2b,Frk,Myh7,Arl4c,Rasgrf1,Epha2,Erbb3,Actg2,Mapk4,Arhgef16,P2rx1,Adcy8,Arl5c,Myh8,Myh1,Myh2,Ckm	1.27648	0.032655	0.285029
GO:0045933	positive regulation of muscle contraction	biological_process	7	3	0.00864553	31	347	15271	Prok2,Ptgs1,Ptgs2	4.2589	0.0326886	0.285029
GO:0007062	sister chromatid cohesion	biological_process	5	3	0.00864553	31	347	15271	Hormad1,Hormad2,Sycp3	4.2589	0.0326886	0.285029
GO:0032855	positive regulation of Rac GTPase activity	biological_process	17	3	0.00864553	31	347	15271	Rasgrf1,Epha2,Arhgef16	4.2589	0.0326886	0.285029
GO:0046326	positive regulation of glucose import	biological_process	11	3	0.00864553	31	347	15271	Erbb4,Erbb3,Ins2	4.2589	0.0326886	0.285029
GO:0031988	membrane-bounded vesicle	cellular_component	3	23	0.061008	650	377	16096	Spink2,Atp8b3,Adam2,Acr,Spesp1,Slc2a3,Iqub,Chgb,Mlc1,Tex101,Zpbp,Pomt1,Aqp1,Col12a1,Lgi3,Prom1,Prom2,Ins2,Mlph,Crisp1,Fgb,Alb,Shh	1.51074	0.0327535	0.285044
GO:0005372	water transmembrane transporter activity	molecular_function	8	2	0.00609756	13	328	14654	Aqp8,Aqp1	6.87336	0.033106	0.287557
GO:0001883	purine nucleoside binding	molecular_function	4	54	0.164634	1887	328	14654	Abcc12,Cetn1,Fbp1,Cdkl4,Atp8b3,Gk2,Pbp2,Morc2b,Mak,Mapk15,Cct6b,Stk33,Lrguk,Nme5,Ttll13,Kndc1,Txk,BC030499,Papolb,Hspa2,Hfm1,Kif9,Oas2,D1Pas1,Msh4,Sept12,Katnal2,Myo1a,Spo11,Ak7,Ube2t,Setx,Ephb1,Erbb4,Ckb,Bmpr1b,Enpp1,Tubb2b,Frk,Myh7,Arl4c,Rasgrf1,Epha2,Erbb3,Actg2,Mapk4,Arhgef16,P2rx1,Adcy8,Arl5c,Myh8,Myh1,Myh2,Ckm	1.27851	0.033311	0.288226
GO:0032549	ribonucleoside binding	molecular_function	4	54	0.164634	1887	328	14654	Abcc12,Cetn1,Fbp1,Cdkl4,Atp8b3,Gk2,Pbp2,Morc2b,Mak,Mapk15,Cct6b,Stk33,Lrguk,Nme5,Ttll13,Kndc1,Txk,BC030499,Papolb,Hspa2,Hfm1,Kif9,Oas2,D1Pas1,Msh4,Sept12,Katnal2,Myo1a,Spo11,Ak7,Ube2t,Setx,Ephb1,Erbb4,Ckb,Bmpr1b,Enpp1,Tubb2b,Frk,Myh7,Arl4c,Rasgrf1,Epha2,Erbb3,Actg2,Mapk4,Arhgef16,P2rx1,Adcy8,Arl5c,Myh8,Myh1,Myh2,Ckm	1.27851	0.033311	0.288226
GO:0048870	cell motility	biological_process	4	28	0.0806916	856	347	15271	Spag6,Ldhc,D130043K22Rik,Foxh1,Ropn1l,Catsperd,Spa17,Sord,Ephb1,Erbb4,Aqp1,Wwc1,Tnfrsf12a,Celsr1,Ager,Cd63,Hoxb9,Chrd,Tubb2b,Igfbp5,Epha2,Dach1,Arhgef16,St14,Pou3f3,F2rl1,Shh,Ptgs2	1.43954	0.0337503	0.290523
GO:0051674	localization of cell	biological_process	2	28	0.0806916	856	347	15271	Spag6,Ldhc,D130043K22Rik,Foxh1,Ropn1l,Catsperd,Spa17,Sord,Ephb1,Erbb4,Aqp1,Wwc1,Tnfrsf12a,Celsr1,Ager,Cd63,Hoxb9,Chrd,Tubb2b,Igfbp5,Epha2,Dach1,Arhgef16,St14,Pou3f3,F2rl1,Shh,Ptgs2	1.43954	0.0337503	0.290523
GO:0046545	development of primary female sexual characteristics	biological_process	6	6	0.0172911	106	347	15271	Msh4,Spo11,Bmpr1b,Lfng,Dach1,Wnt4	2.49106	0.0338601	0.290523
GO:0072224	metanephric glomerulus development	biological_process	10	2	0.00576369	13	347	15271	Agtr2,Pax2	6.77056	0.0340387	0.290523
GO:0010226	response to lithium ion	biological_process	5	2	0.00576369	13	347	15271	Cdh1,Shh	6.77056	0.0340387	0.290523
GO:0060601	lateral sprouting from an epithelium	biological_process	7	2	0.00576369	13	347	15271	Celsr1,Shh	6.77056	0.0340387	0.290523
GO:0001541	ovarian follicle development	biological_process	9	4	0.0115274	54	347	15271	Msh4,Spo11,Bmpr1b,Lfng	3.2599	0.0340473	0.290523
GO:0048878	chemical homeostasis	biological_process	4	29	0.0835735	894	347	15271	Efhc1,Slc9a2,Slc8a2,Tex101,Shank1,Ypel1,Gal3st1,Erbb4,Aqp1,Ager,Ckb,Dsp,Agtr2,Dsc2,Jph2,Hrc,Enpp1,Igfbp5,Pax2,Mal,Cdh1,Dpp6,Ins2,Lcn2,F2rl1,Wnt7b,P2rx1,Atp6v1b1,Casq1	1.42757	0.034092	0.290523
GO:0048468	cell development	biological_process	5	43	0.123919	1430	347	15271	Tdrd6,Spink2,Piwil1,Dpy19l2,D130043K22Rik,Rpgrip1,Pacrg,Alx1,Trpm1,Ybx2,Nme5,Kndc1,Hydin,Hspa2,Tdrd5,Shank1,Zpbp,Sycp3,Zfp42,Spo11,Ephb1,Cobl,Chst11,Erbb4,Tnc,Tnfrsf12a,Ager,Bmpr1b,Agtr2,Rasgrf1,Epha2,Pax2,Rbm24,Tpt1,Wnt4,Hoxb3,Ins2,F2rl1,Wnt7b,Krt8,Shh,Krt19,Ank1	1.32334	0.0348644	0.292277
GO:0003779	actin binding	molecular_function	4	13	0.0396341	331	328	14654	Pfn4,Myo1a,Cobl,Synpo2,Myh7,Cnn1,Tpm2,Mlph,Mybpc2,Myh8,Myh1,Tnni2,Myh2	1.75468	0.0358797	0.292277
GO:0001882	nucleoside binding	molecular_function	3	54	0.164634	1896	328	14654	Abcc12,Cetn1,Fbp1,Cdkl4,Atp8b3,Gk2,Pbp2,Morc2b,Mak,Mapk15,Cct6b,Stk33,Lrguk,Nme5,Ttll13,Kndc1,Txk,BC030499,Papolb,Hspa2,Hfm1,Kif9,Oas2,D1Pas1,Msh4,Sept12,Katnal2,Myo1a,Spo11,Ak7,Ube2t,Setx,Ephb1,Erbb4,Ckb,Bmpr1b,Enpp1,Tubb2b,Frk,Myh7,Arl4c,Rasgrf1,Epha2,Erbb3,Actg2,Mapk4,Arhgef16,P2rx1,Adcy8,Arl5c,Myh8,Myh1,Myh2,Ckm	1.27244	0.0359787	0.292277
GO:0005916	fascia adherens	cellular_component	5	2	0.00530504	13	377	16096	Dsp,Des	6.56846	0.035988	0.292277
GO:0031430	M band	cellular_component	11	2	0.00530504	13	377	16096	Ank1,Myom2	6.56846	0.035988	0.292277
GO:0051145	smooth muscle cell differentiation	biological_process	6	4	0.0115274	55	347	15271	Prok2,Wnt4,Wnt7b,Shh	3.20063	0.0360837	0.292277
GO:0046530	photoreceptor cell differentiation	biological_process	9	4	0.0115274	55	347	15271	Rpgrip1,Trpm1,Prom1,Shh	3.20063	0.0360837	0.292277
GO:0061138	morphogenesis of a branching epithelium	biological_process	6	9	0.0259366	197	347	15271	Celsr1,Agtr2,Hoxb7,Epha2,Pax2,Cdh1,Wnt4,Rspo3,Shh	2.01055	0.036333	0.292277
GO:0004866	endopeptidase inhibitor activity	molecular_function	9	8	0.0243902	169	328	14654	Spink2,Pbp2,Wfdc3,Col28a1,Wfdc8,Wfdc2,Spink8,Serpina1f	2.11488	0.0365158	0.292277
GO:0005737	cytoplasm	cellular_component	5	205	0.543767	8001	377	16096	Abcc12,1700074P13Rik,Cetn1,Prdx6b,Tdrd6,Spink2,Fbp1,Gykl1,Cdkl4,Atp8b3,Spag6,Spata4,Tsnaxip1,Als2cr12,Adam2,Ldhc,Ldhal6b,Spata16,Myl10,Gk2,Pbp2,Cox8c,Gtf2a1l,Mroh4,1110017D15Rik,Pifo,Piwil1,Spag17,D130043K22Rik,Acr,Psma8,Dynlrb2,Ttll6,Spesp1,Csl,Clgn,Spag16,Mak,Agbl2,1700029P11Rik,Ccdc89,Cct6b,Slc2a3,Bbox1,Rsph1,Iqub,Ropn1l,Dnaic1,Ptpn20,Stk33,Rnf32,Pacrg,Pdha2,Ybx2,Lrrc6,Dnaaf1,Spata17,Mtl5,Txk,…	1.09392	0.037284	0.292277
GO:0005003	ephrin receptor activity	molecular_function	11	2	0.00609756	14	328	14654	Ephb1,Epha2	6.3824	0.0380625	0.292277
GO:0004835	tubulin-tyrosine ligase activity	molecular_function	6	2	0.00609756	14	328	14654	Ttll6,Ttll13	6.3824	0.0380625	0.292277
GO:0030048	actin filament-based movement	biological_process	4	4	0.0115274	56	347	15271	Myl6,Dsp,Dsc2,Myh7	3.14347	0.0381892	0.292277
GO:0034704	calcium channel complex	cellular_component	7	3	0.00795756	32	377	16096	Catsperg2,Catsperd,Hspa2	4.00265	0.0382995	0.292277
GO:0030216	keratinocyte differentiation	biological_process	8	5	0.0144092	82	347	15271	Dsp,Ppl,Epha2,Ptgs1,Ptgs2	2.68345	0.038811	0.292277
GO:0001991	regulation of systemic arterial blood pressure by circulatory renin-angiotensin	biological_process	11	2	0.00576369	14	347	15271	Agtr2,F2rl1	6.28695	0.0391261	0.292277
GO:0044364	disruption of cells of other organism	biological_process	4	2	0.00576369	14	347	15271	F2rl1,Alb	6.28695	0.0391261	0.292277
GO:0035112	genitalia morphogenesis	biological_process	8	2	0.00576369	14	347	15271	Sycp2,Shh	6.28695	0.0391261	0.292277
GO:1901655	cellular response to ketone	biological_process	6	2	0.00576369	14	347	15271	Aqp1,Agtr2	6.28695	0.0391261	0.292277
GO:0060979	vasculogenesis involved in coronary vascular morphogenesis	biological_process	11	2	0.00576369	14	347	15271	Prok2,Shh	6.28695	0.0391261	0.292277
GO:0031640	killing of cells of other organism	biological_process	5	2	0.00576369	14	347	15271	F2rl1,Alb	6.28695	0.0391261	0.292277
GO:0072189	ureter development	biological_process	7	2	0.00576369	14	347	15271	Pax2,Shh	6.28695	0.0391261	0.292277
GO:0070011	peptidase activity, acting on L-amino acid peptides	molecular_function	5	28	0.0853659	882	328	14654	Spink2,Adam5,Adam32,Adam2,Pbp2,Tmprss12,Prss45,Acr,Psma8,Agbl2,Prss44,Wfdc3,Col28a1,Adgb,Usp2,Wfdc8,Aqp1,Tinagl1,Fabp1,Pax2,Cdh1,Wfdc2,Dpp6,St14,Spink8,Serpina1f,P2rx1,C1rb	1.41831	0.0393375	0.292277
GO:0097367	carbohydrate derivative binding	molecular_function	2	8	0.0243902	172	328	14654	Slc2a3,Col23a1,Chrd,Postn,Rspo3,Lamc2,Shh,Sost	2.07799	0.0398552	0.292277
GO:0045669	positive regulation of osteoblast differentiation	biological_process	7	4	0.0115274	57	347	15271	Gdf10,Bmpr1b,Wnt4,Wnt7b	3.08833	0.0403636	0.292277
GO:0002064	epithelial cell development	biological_process	6	5	0.0144092	83	347	15271	Hydin,Pax2,Wnt4,F2rl1,Wnt7b	2.65112	0.0405622	0.292277
GO:0001657	ureteric bud development	biological_process	7	5	0.0144092	83	347	15271	Agtr2,Hoxb7,Pax2,Wnt4,Shh	2.65112	0.0405622	0.292277
GO:0052548	regulation of endopeptidase activity	biological_process	7	13	0.037464	332	347	15271	Spink2,Pbp2,Wfdc3,Col28a1,Wfdc8,Aqp1,Fabp1,Pax2,Cdh1,Wfdc2,Spink8,Serpina1f,P2rx1	1.72323	0.040599	0.292277
GO:0045667	regulation of osteoblast differentiation	biological_process	6	6	0.0172911	111	347	15271	Gdf10,Bmpr1b,Chrd,Igfbp5,Wnt4,Wnt7b	2.37885	0.0409803	0.292277
GO:0046660	female sex differentiation	biological_process	5	6	0.0172911	111	347	15271	Msh4,Spo11,Bmpr1b,Lfng,Dach1,Wnt4	2.37885	0.0409803	0.292277
GO:0048858	cell projection morphogenesis	biological_process	6	18	0.0518732	508	347	15271	Spag16,Iqub,Dnaaf1,Kndc1,Hydin,Wdr35,Ift80,Shank1,Tmem107,Iqcb1,Ak7,Ephb1,Cobl,Tnc,Tnfrsf12a,Bmpr1b,Wnt7b,Shh	1.55936	0.0423421	0.292277
GO:0022612	gland morphogenesis	biological_process	7	6	0.0172911	112	347	15271	Tnc,Igfbp5,Epha2,Cdh1,Wnt4,Shh	2.35761	0.0425094	0.292277
GO:0060491	regulation of cell projection assembly	biological_process	6	4	0.0115274	58	347	15271	Aqp1,Epha2,F2rl1,Klhl41	3.03508	0.0426071	0.292277
GO:0016209	antioxidant activity	molecular_function	1	4	0.0121951	59	328	14654	Gpx3,Ptgs1,Fabp1,Ptgs2	3.02894	0.0428866	0.292277
GO:0004601	peroxidase activity	molecular_function	6	3	0.00914634	35	328	14654	Gpx3,Ptgs1,Ptgs2	3.82944	0.0429228	0.292277
GO:0016684	oxidoreductase activity, acting on peroxide as acceptor	molecular_function	5	3	0.00914634	35	328	14654	Gpx3,Ptgs1,Ptgs2	3.82944	0.0429228	0.292277
GO:0001822	kidney development	biological_process	7	8	0.0230548	172	347	15271	Agtr2,Hoxb7,Pax2,Prom1,Wnt4,Pou3f3,Wnt7b,Shh	2.04691	0.0429492	0.292277
GO:0072372	primary cilium	cellular_component	8	6	0.0159151	109	377	16096	Cetn1,Mak,Spa17,Iqcb1,Ptgs1,Prom1	2.35018	0.0430478	0.292277
GO:0061135	endopeptidase regulator activity	molecular_function	8	8	0.0243902	175	328	14654	Spink2,Pbp2,Wfdc3,Col28a1,Wfdc8,Wfdc2,Spink8,Serpina1f	2.04237	0.0433926	0.292277
GO:0009790	embryo development	biological_process	4	30	0.0864553	952	347	15271	Foxh1,Alx1,Hormad1,Tdrd5,Zfp42,Tmem107,Col2a1,Cobl,Chst11,Erbb4,Ly6e,Celsr1,Dlk1,Hoxb9,Chrd,Hoxb7,Hoxb8,Epha2,Pax2,Cdh1,Hoxb4,Wnt4,Rspo3,Hoxb3,Foxi1,Wnt7b,Atp6v1b1,Krt8,Shh,Krt19	1.38683	0.0434866	0.292277
GO:0016331	morphogenesis of embryonic epithelium	biological_process	6	7	0.0201729	142	347	15271	Alx1,Cobl,Celsr1,Pax2,Wnt4,Wnt7b,Shh	2.16944	0.0434925	0.292277
GO:0015078	hydrogen ion transmembrane transporter activity	molecular_function	12	5	0.0152439	86	328	14654	Cox8c,Slc9a2,Slc9b1,Cox7b,Atp6v1b1	2.59749	0.0436758	0.292277
GO:0015758	glucose transport	biological_process	8	5	0.0144092	85	347	15271	Slc2a3,Erbb4,Enpp1,Erbb3,Ins2	2.58874	0.0442066	0.292277
GO:0004370	glycerol kinase activity	molecular_function	7	1	0.00304878	2	328	14654	Gk2	22.3384	0.0442664	0.292277
GO:0050833	pyruvate transmembrane transporter activity	molecular_function	13	1	0.00304878	2	328	14654	Mpc1	22.3384	0.0442664	0.292277
GO:0008124	4-alpha-hydroxytetrahydrobiopterin dehydratase activity	molecular_function	6	1	0.00304878	2	328	14654	Pcbd1	22.3384	0.0442664	0.292277
GO:0047192	1-alkylglycerophosphocholine O-acetyltransferase activity	molecular_function	8	1	0.00304878	2	328	14654	Lpcat2	22.3384	0.0442664	0.292277
GO:0015111	iodide transmembrane transporter activity	molecular_function	11	1	0.00304878	2	328	14654	Slc5a5	22.3384	0.0442664	0.292277
GO:0001733	galactosylceramide sulfotransferase activity	molecular_function	7	1	0.00304878	2	328	14654	Gal3st1	22.3384	0.0442664	0.292277
GO:0050659	N-acetylgalactosamine 4-sulfate 6-O-sulfotransferase activity	molecular_function	6	1	0.00304878	2	328	14654	Chst11	22.3384	0.0442664	0.292277
GO:0060231	mesenchymal to epithelial transition	biological_process	8	2	0.00576369	15	347	15271	Pax2,Wnt4	5.86782	0.0444809	0.292277
GO:0015669	gas transport	biological_process	5	2	0.00576369	15	347	15271	Adgb,Aqp1	5.86782	0.0444809	0.292277
GO:0030002	cellular anion homeostasis	biological_process	7	2	0.00576369	15	347	15271	Ckb,Enpp1	5.86782	0.0444809	0.292277
GO:0010591	regulation of lamellipodium assembly	biological_process	7	2	0.00576369	15	347	15271	Aqp1,Epha2	5.86782	0.0444809	0.292277
GO:0090004	positive regulation of establishment of protein localization to plasma membrane	biological_process	10	2	0.00576369	15	347	15271	Epha2,Arhgef16	5.86782	0.0444809	0.292277
GO:0097028	dendritic cell differentiation	biological_process	9	2	0.00576369	15	347	15271	F2rl1,Batf3	5.86782	0.0444809	0.292277
GO:0061134	peptidase regulator activity	molecular_function	7	9	0.027439	208	328	14654	Spink2,Pbp2,Wfdc3,Col28a1,Wfdc15a,Wfdc8,Wfdc2,Spink8,Serpina1f	1.93313	0.0447324	0.292277
GO:2000027	regulation of organ morphogenesis	biological_process	7	7	0.0201729	143	347	15271	Celsr1,Agtr2,Hoxb7,Pax2,Cdh1,Wnt4,Shh	2.15427	0.0448818	0.292277
GO:0090335	regulation of brown fat cell differentiation	biological_process	7	1	0.00288184	2	347	15271	Ptgs2	22.0043	0.0449307	0.292277
GO:0072309	mesenchymal stem cell maintenance involved in metanephric nephron morphogenesis	biological_process	11	1	0.00288184	2	347	15271	Pax2	22.0043	0.0449307	0.292277
GO:0051639	actin filament network formation	biological_process	7	1	0.00288184	2	347	15271	Cobl	22.0043	0.0449307	0.292277
GO:0072139	glomerular parietal epithelial cell differentiation	biological_process	12	1	0.00288184	2	347	15271	Prom1	22.0043	0.0449307	0.292277
GO:0060769	positive regulation of epithelial cell proliferation involved in prostate gland development	biological_process	10	1	0.00288184	2	347	15271	Shh	22.0043	0.0449307	0.292277
GO:1900205	apoptotic process involved in metanephric nephron tubule development	biological_process	12	1	0.00288184	2	347	15271	Pax2	22.0043	0.0449307	0.292277
GO:0070949	regulation of neutrophil mediated killing of symbiont cell	biological_process	9	1	0.00288184	2	347	15271	F2rl1	22.0043	0.0449307	0.292277
GO:0034140	negative regulation of toll-like receptor 3 signaling pathway	biological_process	14	1	0.00288184	2	347	15271	F2rl1	22.0043	0.0449307	0.292277
GO:0021551	central nervous system morphogenesis	biological_process	7	1	0.00288184	2	347	15271	Erbb4	22.0043	0.0449307	0.292277
GO:0030505	inorganic diphosphate transport	biological_process	8	1	0.00288184	2	347	15271	Enpp1	22.0043	0.0449307	0.292277
GO:0014858	positive regulation of skeletal muscle cell proliferation	biological_process	7	1	0.00288184	2	347	15271	Shh	22.0043	0.0449307	0.292277
GO:2000364	regulation of STAT protein import into nucleus	biological_process	11	1	0.00288184	2	347	15271	Erbb4	22.0043	0.0449307	0.292277
GO:0072195	kidney smooth muscle cell differentiation	biological_process	9	1	0.00288184	2	347	15271	Shh	22.0043	0.0449307	0.292277
GO:0072054	renal outer medulla development	biological_process	8	1	0.00288184	2	347	15271	Wnt7b	22.0043	0.0449307	0.292277
GO:0046370	fructose biosynthetic process	biological_process	8	1	0.00288184	2	347	15271	Sord	22.0043	0.0449307	0.292277
GO:0060266	negative regulation of respiratory burst involved in inflammatory response	biological_process	8	1	0.00288184	2	347	15271	Ins2	22.0043	0.0449307	0.292277
GO:0060458	right lung development	biological_process	8	1	0.00288184	2	347	15271	Shh	22.0043	0.0449307	0.292277
GO:0045210	FasL biosynthetic process	biological_process	7	1	0.00288184	2	347	15271	Phlda1	22.0043	0.0449307	0.292277
GO:2000019	negative regulation of male gonad development	biological_process	10	1	0.00288184	2	347	15271	Wnt4	22.0043	0.0449307	0.292277
GO:0019249	lactate biosynthetic process	biological_process	9	1	0.00288184	2	347	15271	Ldhc	22.0043	0.0449307	0.292277
GO:0001550	ovarian cumulus expansion	biological_process	11	1	0.00288184	2	347	15271	Bmpr1b	22.0043	0.0449307	0.292277
GO:0072135	kidney mesenchymal cell proliferation	biological_process	9	1	0.00288184	2	347	15271	Shh	22.0043	0.0449307	0.292277
GO:0044458	motile cilium assembly	biological_process	9	1	0.00288184	2	347	15271	Dnaaf1	22.0043	0.0449307	0.292277
GO:0043369	CD4-positive or CD8-positive, alpha-beta T cell lineage commitment	biological_process	13	1	0.00288184	2	347	15271	Shh	22.0043	0.0449307	0.292277
GO:2000384	negative regulation of ectoderm development	biological_process	6	1	0.00288184	2	347	15271	Tpt1	22.0043	0.0449307	0.292277
GO:0032349	positive regulation of aldosterone biosynthetic process	biological_process	10	1	0.00288184	2	347	15271	Wnt4	22.0043	0.0449307	0.292277
GO:0044004	disruption by symbiont of host cell	biological_process	6	1	0.00288184	2	347	15271	Alb	22.0043	0.0449307	0.292277
GO:0051037	regulation of transcription during meiosis	biological_process	10	1	0.00288184	2	347	15271	Brdt	22.0043	0.0449307	0.292277
GO:0007309	oocyte axis specification	biological_process	10	1	0.00288184	2	347	15271	Tdrd5	22.0043	0.0449307	0.292277
GO:0060488	orthogonal dichotomous subdivision of terminal units involved in lung branching morphogenesis	biological_process	11	1	0.00288184	2	347	15271	Celsr1	22.0043	0.0449307	0.292277
GO:0035093	spermatogenesis, exchange of chromosomal proteins	biological_process	11	1	0.00288184	2	347	15271	Sycp3	22.0043	0.0449307	0.292277
GO:0006603	phosphocreatine metabolic process	biological_process	10	1	0.00288184	2	347	15271	Ckm	22.0043	0.0449307	0.292277
GO:1900200	mesenchymal cell apoptotic process involved in metanephros development	biological_process	9	1	0.00288184	2	347	15271	Pax2	22.0043	0.0449307	0.292277
GO:0008358	maternal determination of anterior/posterior axis, embryo	biological_process	10	1	0.00288184	2	347	15271	Tdrd5	22.0043	0.0449307	0.292277
GO:0031662	positive regulation of cyclin-dependent protein kinase activity involved in G2/M	biological_process	13	1	0.00288184	2	347	15271	Hspa2	22.0043	0.0449307	0.292277
GO:1900211	regulation of mesenchymal cell apoptotic process involved in metanephros development	biological_process	10	1	0.00288184	2	347	15271	Pax2	22.0043	0.0449307	0.292277
GO:0030185	nitric oxide transport	biological_process	5	1	0.00288184	2	347	15271	Aqp1	22.0043	0.0449307	0.292277
GO:2000823	regulation of androgen receptor activity	biological_process	14	1	0.00288184	2	347	15271	Foxh1	22.0043	0.0449307	0.292277
GO:2000680	regulation of rubidium ion transport	biological_process	9	1	0.00288184	2	347	15271	Cd63	22.0043	0.0449307	0.292277
GO:0002741	positive regulation of cytokine secretion involved in immune response	biological_process	11	1	0.00288184	2	347	15271	F2rl1	22.0043	0.0449307	0.292277
GO:0014857	regulation of skeletal muscle cell proliferation	biological_process	6	1	0.00288184	2	347	15271	Shh	22.0043	0.0449307	0.292277
GO:0019244	lactate biosynthetic process from pyruvate	biological_process	10	1	0.00288184	2	347	15271	Ldhc	22.0043	0.0449307	0.292277
GO:0090336	positive regulation of brown fat cell differentiation	biological_process	8	1	0.00288184	2	347	15271	Ptgs2	22.0043	0.0449307	0.292277
GO:0033861	negative regulation of NAD(P)H oxidase activity	biological_process	9	1	0.00288184	2	347	15271	Ins2	22.0043	0.0449307	0.292277
GO:0045329	carnitine biosynthetic process	biological_process	9	1	0.00288184	2	347	15271	Bbox1	22.0043	0.0449307	0.292277
GO:2000592	regulation of metanephric DCT cell differentiation	biological_process	15	1	0.00288184	2	347	15271	Pax2	22.0043	0.0449307	0.292277
GO:0070948	regulation of neutrophil mediated cytotoxicity	biological_process	7	1	0.00288184	2	347	15271	F2rl1	22.0043	0.0449307	0.292277
GO:0007314	oocyte anterior/posterior axis specification	biological_process	11	1	0.00288184	2	347	15271	Tdrd5	22.0043	0.0449307	0.292277
GO:0021633	optic nerve structural organization	biological_process	10	1	0.00288184	2	347	15271	Pax2	22.0043	0.0449307	0.292277
GO:0034137	positive regulation of toll-like receptor 2 signaling pathway	biological_process	14	1	0.00288184	2	347	15271	F2rl1	22.0043	0.0449307	0.292277
GO:0007308	oocyte construction	biological_process	9	1	0.00288184	2	347	15271	Tdrd5	22.0043	0.0449307	0.292277
GO:0007315	pole plasm assembly	biological_process	12	1	0.00288184	2	347	15271	Tdrd5	22.0043	0.0449307	0.292277
GO:0030719	P granule organization	biological_process	13	1	0.00288184	2	347	15271	Tdrd5	22.0043	0.0449307	0.292277
GO:2000824	negative regulation of androgen receptor activity	biological_process	15	1	0.00288184	2	347	15271	Foxh1	22.0043	0.0449307	0.292277
GO:0034035	purine ribonucleoside bisphosphate metabolic process	biological_process	9	1	0.00288184	2	347	15271	Enpp1	22.0043	0.0449307	0.292277
GO:1901475	pyruvate transmembrane transport	biological_process	11	1	0.00288184	2	347	15271	Mpc1	22.0043	0.0449307	0.292277
GO:0048104	establishment of body hair or bristle planar orientation	biological_process	8	1	0.00288184	2	347	15271	Celsr1	22.0043	0.0449307	0.292277
GO:0060490	lateral sprouting involved in lung morphogenesis	biological_process	10	1	0.00288184	2	347	15271	Celsr1	22.0043	0.0449307	0.292277
GO:0006599	phosphagen metabolic process	biological_process	9	1	0.00288184	2	347	15271	Ckm	22.0043	0.0449307	0.292277
GO:0048165	fused antrum stage	biological_process	8	1	0.00288184	2	347	15271	Bmpr1b	22.0043	0.0449307	0.292277
GO:0030237	female sex determination	biological_process	5	1	0.00288184	2	347	15271	Wnt4	22.0043	0.0449307	0.292277
GO:0090362	positive regulation of platelet-derived growth factor production	biological_process	6	1	0.00288184	2	347	15271	Ptgs2	22.0043	0.0449307	0.292277
GO:0033313	meiotic cell cycle checkpoint	biological_process	9	1	0.00288184	2	347	15271	Hormad1	22.0043	0.0449307	0.292277
GO:0070951	regulation of neutrophil mediated killing of gram-negative bacterium	biological_process	11	1	0.00288184	2	347	15271	F2rl1	22.0043	0.0449307	0.292277
GO:0070945	neutrophil mediated killing of gram-negative bacterium	biological_process	10	1	0.00288184	2	347	15271	F2rl1	22.0043	0.0449307	0.292277
GO:0032346	positive regulation of aldosterone metabolic process	biological_process	9	1	0.00288184	2	347	15271	Wnt4	22.0043	0.0449307	0.292277
GO:1900204	apoptotic process involved in metanephric collecting duct development	biological_process	10	1	0.00288184	2	347	15271	Pax2	22.0043	0.0449307	0.292277
GO:0072136	metanephric mesenchymal cell proliferation involved in metanephros development	biological_process	10	1	0.00288184	2	347	15271	Shh	22.0043	0.0449307	0.292277
GO:0045818	negative regulation of glycogen catabolic process	biological_process	11	1	0.00288184	2	347	15271	Ins2	22.0043	0.0449307	0.292277
GO:0060489	planar dichotomous subdivision of terminal units involved in lung branching morphogenesis	biological_process	11	1	0.00288184	2	347	15271	Celsr1	22.0043	0.0449307	0.292277
GO:1900218	negative regulation of apoptotic process involved in metanephric nephron tubule development	biological_process	14	1	0.00288184	2	347	15271	Pax2	22.0043	0.0449307	0.292277
GO:0051365	cellular response to potassium ion starvation	biological_process	7	1	0.00288184	2	347	15271	Hrk	22.0043	0.0449307	0.292277
GO:0030950	establishment or maintenance of actin cytoskeleton polarity	biological_process	6	1	0.00288184	2	347	15271	Aqp1	22.0043	0.0449307	0.292277
GO:0014856	skeletal muscle cell proliferation	biological_process	5	1	0.00288184	2	347	15271	Shh	22.0043	0.0449307	0.292277
GO:1900212	negative regulation of mesenchymal cell apoptotic process involved in metanephros development	biological_process	11	1	0.00288184	2	347	15271	Pax2	22.0043	0.0449307	0.292277
GO:1900214	regulation of apoptotic process involved in metanephric collecting duct development	biological_process	11	1	0.00288184	2	347	15271	Pax2	22.0043	0.0449307	0.292277
GO:0060738	epithelial-mesenchymal signaling involved in prostate gland development	biological_process	8	1	0.00288184	2	347	15271	Shh	22.0043	0.0449307	0.292277
GO:0060983	epicardium-derived cardiac vascular smooth muscle cell differentiation	biological_process	11	1	0.00288184	2	347	15271	Prok2	22.0043	0.0449307	0.292277
GO:2000366	positive regulation of STAT protein import into nucleus	biological_process	12	1	0.00288184	2	347	15271	Erbb4	22.0043	0.0449307	0.292277
GO:0048105	establishment of body hair planar orientation	biological_process	9	1	0.00288184	2	347	15271	Celsr1	22.0043	0.0449307	0.292277
GO:0060516	primary prostatic bud elongation	biological_process	10	1	0.00288184	2	347	15271	Shh	22.0043	0.0449307	0.292277
GO:0060268	negative regulation of respiratory burst	biological_process	5	1	0.00288184	2	347	15271	Ins2	22.0043	0.0449307	0.292277
GO:0043309	regulation of eosinophil degranulation	biological_process	11	1	0.00288184	2	347	15271	F2rl1	22.0043	0.0449307	0.292277
GO:0036159	inner dynein arm assembly	biological_process	8	1	0.00288184	2	347	15271	Dnaaf1	22.0043	0.0449307	0.292277
GO:0033860	regulation of NAD(P)H oxidase activity	biological_process	8	1	0.00288184	2	347	15271	Ins2	22.0043	0.0449307	0.292277
GO:1900217	regulation of apoptotic process involved in metanephric nephron tubule development	biological_process	13	1	0.00288184	2	347	15271	Pax2	22.0043	0.0449307	0.292277
GO:0001907	killing by symbiont of host cells	biological_process	7	1	0.00288184	2	347	15271	Alb	22.0043	0.0449307	0.292277
GO:0070950	regulation of neutrophil mediated killing of bacterium	biological_process	10	1	0.00288184	2	347	15271	F2rl1	22.0043	0.0449307	0.292277
GO:0050427	3-phosphoadenosine 5-phosphosulfate metabolic process	biological_process	10	1	0.00288184	2	347	15271	Enpp1	22.0043	0.0449307	0.292277
GO:0031660	regulation of cyclin-dependent protein kinase activity involved in G2/M	biological_process	12	1	0.00288184	2	347	15271	Hspa2	22.0043	0.0449307	0.292277
GO:0036158	outer dynein arm assembly	biological_process	8	1	0.00288184	2	347	15271	Dnaaf1	22.0043	0.0449307	0.292277
GO:0072304	regulation of mesenchymal cell apoptotic process involved in metanephric nephron morphogenesis	biological_process	12	1	0.00288184	2	347	15271	Pax2	22.0043	0.0449307	0.292277
GO:0006850	mitochondrial pyruvate transport	biological_process	11	1	0.00288184	2	347	15271	Mpc1	22.0043	0.0449307	0.292277
GO:0006060	sorbitol metabolic process	biological_process	8	1	0.00288184	2	347	15271	Sord	22.0043	0.0449307	0.292277
GO:0072305	negative regulation of mesenchymal cell apoptotic process involved in metanephric nephron morphogenesis	biological_process	13	1	0.00288184	2	347	15271	Pax2	22.0043	0.0449307	0.292277
GO:0014722	regulation of skeletal muscle contraction by calcium ion signaling	biological_process	9	1	0.00288184	2	347	15271	Casq1	22.0043	0.0449307	0.292277
GO:0003349	epicardium-derived cardiac endothelial cell differentiation	biological_process	10	1	0.00288184	2	347	15271	Prok2	22.0043	0.0449307	0.292277
GO:2000594	positive regulation of metanephric DCT cell differentiation	biological_process	16	1	0.00288184	2	347	15271	Pax2	22.0043	0.0449307	0.292277
GO:0002033	vasodilation by angiotensin involved in regulation of systemic arterial blood pressure	biological_process	12	1	0.00288184	2	347	15271	Agtr2	22.0043	0.0449307	0.292277
GO:0051599	response to hydrostatic pressure	biological_process	5	1	0.00288184	2	347	15271	Krt8	22.0043	0.0449307	0.292277
GO:0019464	glycine decarboxylation via glycine cleavage system	biological_process	11	1	0.00288184	2	347	15271	Gldc	22.0043	0.0449307	0.292277
GO:0070447	positive regulation of oligodendrocyte progenitor proliferation	biological_process	11	1	0.00288184	2	347	15271	Shh	22.0043	0.0449307	0.292277
GO:0072061	inner medullary collecting duct development	biological_process	9	1	0.00288184	2	347	15271	Wnt7b	22.0043	0.0449307	0.292277
GO:1900215	negative regulation of apoptotic process involved in metanephric collecting duct development	biological_process	12	1	0.00288184	2	347	15271	Pax2	22.0043	0.0449307	0.292277
GO:0021914	negative regulation of smoothened signaling pathway involved in ventral spinal cord patterning	biological_process	11	1	0.00288184	2	347	15271	Chrd	22.0043	0.0449307	0.292277
GO:0051659	maintenance of mitochondrion location	biological_process	6	1	0.00288184	2	347	15271	Alb	22.0043	0.0449307	0.292277
GO:0009653	anatomical structure morphogenesis	biological_process	3	54	0.15562	1893	347	15271	Rfx4,Foxh1,Rpgrip1,Spag16,Iqub,Alx1,Trpm1,Dnaaf1,Prok2,Kndc1,Hydin,Wdr35,Sycp2,Ift80,Shank1,Zpbp,Tmem107,Col2a1,Iqcb1,Ak7,Ephb1,Cobl,Chst11,Erbb4,Tnc,Aqp1,Ly6e,Tnfrsf12a,Celsr1,Dsp,Bmpr1b,Agtr2,Frem2,Chrd,Hoxb7,Myh7,Hoxb8,Igfbp5,Epha2,Pax2,Cdh1,Hoxb4,Prom1,Wnt4,Rspo3,Hoxb3,Ins2,Foxi1,Wnt7b,Atp6v1b1,Krt8,Shh,Krt19,Ptgs2	1.2554	0.0451908	0.293545
GO:0070161	anchoring junction	cellular_component	2	7	0.0185676	139	377	16096	Dsp,Dsc2,Epha2,Des,Cdh1,Pgm5,Pvrl4	2.15011	0.0452744	0.293665
GO:0005975	carbohydrate metabolic process	biological_process	3	19	0.054755	549	347	15271	Fbp1,Ldhc,Ldhal6b,Gk2,Mdh1b,Pdha2,Chst1,Gdpd4,Oas2,Sord,Pomt1,Chst11,Glb1l2,Enpp1,Igfbp5,B3gnt7,Ins2,Pgm5,Atf3	1.52307	0.0458892	0.296457
GO:0060090	binding, bridging	molecular_function	2	6	0.0182927	116	328	14654	Wwc1,Dsp,Tchh,Blnk,Fgb,Ank1	2.31087	0.0460968	0.296457
GO:0008645	hexose transport	biological_process	7	5	0.0144092	86	347	15271	Slc2a3,Erbb4,Enpp1,Erbb3,Ins2	2.55864	0.0461	0.296457
GO:0005862	muscle thin filament tropomyosin	cellular_component	11	1	0.00265252	2	377	16096	Tpm2	21.3475	0.0462968	0.296457
GO:0035841	new growing cell tip	cellular_component	6	1	0.00265252	2	377	16096	Trpm1	21.3475	0.0462968	0.296457
GO:0046691	intracellular canaliculus	cellular_component	7	1	0.00265252	2	377	16096	Aqp8	21.3475	0.0462968	0.296457
GO:0097225	sperm midpiece	cellular_component	10	1	0.00265252	2	377	16096	Pacrg	21.3475	0.0462968	0.296457
GO:0005607	laminin-2 complex	cellular_component	7	1	0.00265252	2	377	16096	Lamc2	21.3475	0.0462968	0.296457
GO:0005960	glycine cleavage complex	cellular_component	7	1	0.00265252	2	377	16096	Gldc	21.3475	0.0462968	0.296457
GO:0002027	regulation of heart rate	biological_process	8	4	0.0115274	60	347	15271	Dsp,Agtr2,Dsc2,Myh7	2.93391	0.047301	0.300385
GO:0055008	cardiac muscle tissue morphogenesis	biological_process	9	4	0.0115274	60	347	15271	Foxh1,Ly6e,Dsp,Myh7	2.93391	0.047301	0.300385
GO:0010827	regulation of glucose transport	biological_process	9	4	0.0115274	60	347	15271	Erbb4,Enpp1,Erbb3,Ins2	2.93391	0.047301	0.300385
GO:0034614	cellular response to reactive oxygen species	biological_process	6	4	0.0115274	60	347	15271	Aqp1,Gpx3,Fabp1,Lcn2	2.93391	0.047301	0.300385
GO:0072175	epithelial tube formation	biological_process	7	6	0.0172911	115	347	15271	Alx1,Cobl,Celsr1,Pax2,Wnt4,Shh	2.2961	0.04731	0.300385
GO:0001838	embryonic epithelial tube formation	biological_process	8	6	0.0172911	115	347	15271	Alx1,Cobl,Celsr1,Pax2,Wnt4,Shh	2.2961	0.04731	0.300385
GO:0008201	heparin binding	molecular_function	4	6	0.0182927	117	328	14654	Col23a1,Chrd,Postn,Rspo3,Lamc2,Sost	2.29112	0.0477169	0.302543
GO:0050664	oxidoreductase activity, acting on NAD(P)H, oxygen as acceptor	molecular_function	6	2	0.00609756	16	328	14654	Pax2,Ins2	5.5846	0.0487485	0.308217
GO:0008603	cAMP-dependent protein kinase regulator activity	molecular_function	12	2	0.00609756	16	328	14654	Ropn1l,Spa17	5.5846	0.0487485	0.308217
GO:0001667	ameboidal cell migration	biological_process	6	6	0.0172911	116	347	15271	Foxh1,Erbb4,Aqp1,Ager,Cd63,Shh	2.27631	0.0489817	0.309257
GO:0035254	glutamate receptor binding	molecular_function	4	3	0.00914634	37	328	14654	Shank1,Grip2,Rasgrf1	3.62245	0.0493371	0.310735
GO:0048511	rhythmic process	biological_process	1	8	0.0230548	177	347	15271	Prok2,Msh4,Spo11,Setx,Bmpr1b,Lfng,Ptgds,Alb	1.98909	0.0493537	0.310735
GO:0001763	morphogenesis of a branching structure	biological_process	4	9	0.0259366	209	347	15271	Celsr1,Agtr2,Hoxb7,Epha2,Pax2,Cdh1,Wnt4,Rspo3,Shh	1.89511	0.0496465	0.311447
GO:0021675	nerve development	biological_process	6	4	0.0115274	61	347	15271	Ephb1,Erbb3,Pax2,Hoxb3	2.88581	0.0497513	0.311447
GO:0005615	extracellular space	cellular_component	3	26	0.0689655	788	377	16096	Col2a1,Tnc,Col23a1,Gdf10,Ager,Chrd,Enpp1,Gpx3,Ptgds,Igfbp5,Col12a1,Cxcl14,Erbb3,Prom1,Tpt1,Wnt4,St14,Ins2,Lcn2,Hpx,Fgb,Wnt7b,Lamc2,Alb,Shh,Sost	1.40872	0.0497732	0.311447
