# Supplementary material for: Rnf138 deficiency promotes apoptosis of spermatogonia in juvenile male mice
Source: Cell Death Dis. 2017 May 18;8(5):e2795–. doi: 10.1038/cddis.2017.110 (PMC5520686; doi:10.1038/cddis.2017.110)
Supplement: Supplementary Table S4 [file cddis2017110x7.xlsx]

## Sheet: S3
Gene_name	Rnf138fl/fl	Rnf138-/-
Spa17	66.7469	29.1461
Clgn	67.2791	17.502
Shh	0.363816	1.51681
Atp8b3	7.74578	1.16371
Pax2	1.61007	4.38112
Msh4	12.0646	5.30294
Spo11	17.5253	8.46779
Dmrtc2	29.5221	12.1133
Ptgds	6.69543	16.8756
Ybx2	241.96	79.6197
Psmc3ip	49.8125	23.2089
Sycp3	306.681	141.212
Zpbp	2.99378	1.37202
Hormad2	34.7613	13.8443
P2rx1	0.718525	2.61971
Adam2	15.2681	2.49266
Dmc1	48.3892	28.8001
Acr	3.61501	0.848614
Spag6	6.32111	0.951649
Rsph1	294.011	85.6673
Meiob	32.5665	13.7718
Mtl5	65.6168	24.26
Syce1	64.5542	38.1925
Boll	50.1564	20.0802
Meig1	202.802	67.4198
Sohlh2	29.0648	19.1823
Sycp1	200.682	87.132
Hormad1	127.109	48.7527
Tnc	0.754153	1.53022
1110017D15Rik	2.30652	0.444434
Hdac1	21.003	11.3268
Brdt	43.7612	18.6957
Alb	5.82998	22.8138
Piwil1	46.5043	9.76415
Lfng	6.13595	14.0665
Prok2	5.8956	2.06025
Tsnaxip1	4.50287	0.716213
Ccnb2	42.0261	26.5791
Ptgs2	1.01677	6.32061
Odf4	8.1173	1.37406
Piwil2	80.3739	49.2687
Nme5	10.5116	3.72498
Wnt4	0.80047	2.42449
Pacrg	8.53481	2.72181
Shank1	4.95555	2.18017
D1Pas1	32.2406	13.9008
Spata16	3.18798	0.540998
Tdrd6	3.55917	0.325213
Sox30	9.88966	3.96677
Catsperd	2.21434	0.817736
Ak7	5.38325	2.63227
Spesp1	8.16016	2.00547
Fbxo43	2.78183	1.24202
Catsperg2	4.12058	0.842845
Gal3st1	11.0586	5.3217
Tex40	7.35596	1.13049
Zfp42	5.31233	2.50382
Ccnb3	11.3113	6.53431
Bmpr1b	1.29831	2.88019
Spink2	12.2677	1.18653
Spag16	4.44135	1.157
Dach1	0.434419	1.15198
Hspa2	136.776	55.1832
Sycp2	110.826	47.4213
Tdrd5	25.0214	10.6142
Erbb4	0.954252	1.92094
Tcp11	8.94853	1.50729
Crem	30.9629	14.0301
Syce3	69.4817	41.0676
Dpy19l2	1.91725	0.417478
