# Supplementary material for: Rnf138 deficiency promotes apoptosis of spermatogonia in juvenile male mice
Source: Cell Death Dis. 2017 May 18;8(5):e2795–. doi: 10.1038/cddis.2017.110 (PMC5520686; doi:10.1038/cddis.2017.110)
Supplement: Supplementary Table S5 [file cddis2017110x8.xlsx]

## Sheet: S4
Gene_name	Rnf139fl/fl	Rnf138-/-
Cetn1	13.9037	1.22126
Hspa2	136.776	55.1832
Ins2	1.41985	4.53532
Mak	5.44153	1.42436
Rprm	0.535665	2.30744
Usp2	14.4171	7.04725
Cdk1	128.431	86.4585
Cdkn2c	21.1517	14.0701
Cdkn2b	10.0166	5.91192
Cdc20	74.6388	46.3654
